# Supplementary material for: (S)-N-{1-[5-(4-Chloro­benzyl­sulfanyl)-1,3,4-oxadiazol-2-yl]eth­yl}-4-methyl­benzene­sulfonamide
Source: Acta Crystallogr Sect E Struct Rep Online. 2011 Sep 30;67(Pt 10):o2793. doi: 10.1107/S1600536811039134 (PMC3201458; doi:10.1107/S1600536811039134)
Supplement: Supplementary file 1 [file e-67-o2793-sup1.cif]

##############################################################################
#                                                                            #
# This CIF contains the data in a paper accepted for publication in          #
# Acta Crystallographica Section E. It conforms to the requirements of       #
# Notes for Authors for Acta Crystallographica Section E, and has been       #
# peer reviewed under the auspices of the IUCr Commission on Journals.       #
#                                                                            #
# Full details of the Crystallographic Information File format               #
# are given in the paper "The Crystallographic Information File (CIF):       #
# a New Standard Archive File for Crystallography" by S. R. Hall, F. H.      #
# Allen and I. D. Brown [Acta Cryst. (1991), A47, 655-685].                  #
#                                                                            #
# The current version of the core CIF dictionary is obtainable from          #
# ftp://ftp.iucr.org/pub/cif_core.dic.                                       #
#                                                                            #
# Software is freely available for graphical display of the structure(s)     #
# in this CIF. For information consult the CIF software page                 #
# http://www.iucr.org/resources/cif/software.                                #
#                                                                            #
# This file may be used for bona fide research purposes within the           #
# scientific community so long as proper attribution is given to the journal # 
# article from which it was obtained.                                        #
#                                                                            #
##############################################################################
data_I
_audit_creation_method     SHELXL-97
_chemical_name_systematic
;
(<i>S</i>)-<i>N</i>-{1-[5-(4-Chlorobenzylsulfanyl)-1,3,4-oxadiazol-2-yl]ethyl}-
4-methylbenzenesulfonamide
;
_chemical_name_common     ?
_chemical_formula_moiety     'C18 H18 Cl N3 O3 S2'
_chemical_formula_sum     'C18 H18 Cl N3 O3 S2'
_chemical_formula_iupac     'C18 H18 Cl N3 O3 S2'
_chemical_formula_weight     423.92
_chemical_melting_point     ?
_symmetry_cell_setting     orthorhombic
_symmetry_space_group_name_H-M     'P 21 21 21'
loop_
    _symmetry_equiv_pos_as_xyz
    'x, y, z'
    '-x+1/2, -y, z+1/2'
    '-x, y+1/2, -z+1/2'
    'x+1/2, -y+1/2, -z'
_cell_length_a     5.5928(3)
_cell_length_b     17.5004(7)
_cell_length_c     20.1431(7)
_cell_angle_alpha     90.00
_cell_angle_beta     90.00
_cell_angle_gamma     90.00
_cell_volume     1971.53(15)
_cell_formula_units_Z     4
_cell_measurement_reflns_used     23563
_cell_measurement_theta_min     3.3396
_cell_measurement_theta_max     75.7914
_cell_measurement_temperature     100(2)
_exptl_crystal_description     tablet
_exptl_crystal_colour     colourless
_exptl_crystal_size_max     0.15
_exptl_crystal_size_mid     0.10
_exptl_crystal_size_min     0.06
_exptl_crystal_density_diffrn     1.428
_exptl_crystal_density_meas     ?
_exptl_crystal_density_method     'not measured'
_exptl_crystal_F_000     880
_exptl_absorpt_coefficient_mu     3.904
_exptl_absorpt_correction_type     multi-scan
_exptl_absorpt_process_details
;
(CrysAlis PRO; Oxford Diffraction, 2010)
;
_exptl_absorpt_correction_T_min     0.78511
_exptl_absorpt_correction_T_max     1.00000
_exptl_special_details     ?
_diffrn_ambient_temperature     100(2)
_diffrn_radiation_type     CuK\a
_diffrn_radiation_wavelength     1.54184
_diffrn_radiation_source     'Nova (Cu) X-ray Source'
_diffrn_radiation_monochromator     mirror
_diffrn_measurement_device_type     'Oxford Diffraction Xcalibur Nova A'
_diffrn_measurement_method     \w-scan
_diffrn_detector_area_resol_mean     10.3543
_diffrn_reflns_number     31188
_diffrn_reflns_av_R_equivalents     0.0457
_diffrn_reflns_av_sigmaI/netI     0.0200
_diffrn_reflns_theta_min     3.35
_diffrn_reflns_theta_max     70.19
_diffrn_reflns_theta_full     70.00
_diffrn_measured_fraction_theta_max     1.000
_diffrn_measured_fraction_theta_full     1.000
_diffrn_reflns_limit_h_min     -6
_diffrn_reflns_limit_h_max     6
_diffrn_reflns_limit_k_min     -21
_diffrn_reflns_limit_k_max     20
_diffrn_reflns_limit_l_min     -24
_diffrn_reflns_limit_l_max     24
_diffrn_standards_number     ?
_diffrn_standards_interval_count     ?
_diffrn_standards_interval_time     ?
_diffrn_standards_decay_%     ?
_refine_special_details
;
Refinement of <i>F</i>^2^ against ALL reflections. The weighted <i>R</i>-factor
<i>wR</i> and goodness of fit <i>S</i> are based on <i>F</i>^2^, conventional
<i>R</i>-factors <i>R</i> are based on <i>F</i>, with <i>F</i> set to zero for
negative <i>F</i>^2^. The threshold expression of <i>F</i>^2^ >
\s(<i>F</i>^2^) is used only for calculating <i>R</i>-factors(gt) <i>etc</i>.
and is not relevant to the choice of reflections for refinement.
<i>R</i>-factors based on <i>F</i>^2^ are statistically about twice as large
as those based on <i>F</i>, and <i>R</i>- factors based on ALL data will be
even larger.
;
_reflns_number_total     3762
_reflns_number_gt     3625
_reflns_threshold_expression     I>2\s(I)
_refine_ls_structure_factor_coef     Fsqd
_refine_ls_matrix_type     full
_refine_ls_R_factor_all     0.0276
_refine_ls_R_factor_gt     0.0262
_refine_ls_wR_factor_gt     0.0682
_refine_ls_wR_factor_ref     0.0691
_refine_ls_goodness_of_fit_ref     1.035
_refine_ls_restrained_S_all     1.035
_refine_ls_number_reflns     3762
_refine_ls_number_parameters     250
_refine_ls_number_restraints     0
_refine_ls_hydrogen_treatment     mixed
_refine_ls_weighting_scheme     calc
_refine_ls_weighting_details
         'calc w=1/[\s^2^(Fo^2^)+(0.0449P)^2^+0.4932P] where P=(Fo^2^+2Fc^2^)/3'
_atom_sites_solution_hydrogens     geom
_atom_sites_solution_primary     direct
_atom_sites_solution_secondary     difmap
_refine_ls_shift/su_max     0.001
_refine_ls_shift/su_mean     0.000
_refine_diff_density_max     0.310
_refine_diff_density_min     -0.284
_refine_ls_extinction_method     none
_refine_ls_extinction_coef     ?
_refine_ls_abs_structure_details     'Flack (1983), 1563 Friedel pairs'
_refine_ls_abs_structure_Flack     -0.001(11)
loop_
    _atom_type_symbol
    _atom_type_description
    _atom_type_scat_dispersion_real
    _atom_type_scat_dispersion_imag
    _atom_type_scat_source
    'C' 'C' 0.0181 0.0091
                         'International Tables Vol C Tables 4.2.6.8 and 6.1.1.4'
    'H' 'H' 0.0000 0.0000
                         'International Tables Vol C Tables 4.2.6.8 and 6.1.1.4'
    'N' 'N' 0.0311 0.0180
                         'International Tables Vol C Tables 4.2.6.8 and 6.1.1.4'
    'O' 'O' 0.0492 0.0322
                         'International Tables Vol C Tables 4.2.6.8 and 6.1.1.4'
    'S' 'S' 0.3331 0.5567
                         'International Tables Vol C Tables 4.2.6.8 and 6.1.1.4'
    'Cl' 'Cl' 0.3639 0.7018
                         'International Tables Vol C Tables 4.2.6.8 and 6.1.1.4'
_computing_data_collection
;
CrysAlis PRO Oxford Diffraction (2010)
;
_computing_cell_refinement
;
CrysAlis PRO Oxford Diffraction (2010)
;
_computing_data_reduction
;
CrysAlis PRO Oxford Diffraction (2010)
;
_computing_structure_solution     'SHELXS97 (Sheldrick, 2008)'
_computing_structure_refinement     'SHELXL97 (Sheldrick, 2008)'
_computing_molecular_graphics
                             'XP (Siemens, 1994) and <i>RPLUTO</i> (CCDC, 2007)'
_computing_publication_material     'SHELXL97 (Sheldrick, 2008)'
loop_
    _atom_site_type_symbol
    _atom_site_label
    _atom_site_fract_x
    _atom_site_fract_y
    _atom_site_fract_z
    _atom_site_U_iso_or_equiv
    _atom_site_adp_type
    _atom_site_calc_flag
    _atom_site_refinement_flags
    _atom_site_occupancy
    _atom_site_symmetry_multiplicity
    _atom_site_disorder_assembly
    _atom_site_disorder_group
    Cl Cl 0.05592(10) 0.18862(3) 0.15994(2) 0.03349(12) Uani d . 1 1 . .
    S S1 0.52403(8) 0.54474(3) 0.263650(19) 0.02387(11) Uani d . 1 1 . .
    S S2 0.77730(8) 0.45463(3) 0.555955(19) 0.02286(11) Uani d . 1 1 . .
    O O1 0.5636(2) 0.55679(7) 0.39301(5) 0.0211(3) Uani d . 1 1 . .
    O O2 1.0271(3) 0.44179(8) 0.56672(6) 0.0292(3) Uani d . 1 1 . .
    O O3 0.6148(3) 0.45159(8) 0.61070(6) 0.0303(3) Uani d . 1 1 . .
    C C2 0.4061(3) 0.54027(10) 0.34332(8) 0.0193(3) Uani d . 1 1 . .
    N N3 0.1914(3) 0.52799(9) 0.36370(7) 0.0235(3) Uani d . 1 1 . .
    N N4 0.2027(3) 0.53824(9) 0.43387(7) 0.0229(3) Uani d . 1 1 . .
    C C5 0.4199(3) 0.55439(9) 0.44771(8) 0.0202(3) Uani d . 1 1 . .
    N N5 0.7624(3) 0.54058(9) 0.52475(7) 0.0221(3) Uani d . 1 1 . .
    H H05 0.879(5) 0.5469(14) 0.4944(12) 0.034(6) Uiso d . 1 1 . .
    C C6 0.5302(3) 0.57714(10) 0.51284(8) 0.0225(4) Uani d . 1 1 . .
    H H6 0.4186 0.5626 0.5495 0.027 Uiso calc R 1 1 . .
    C C7 0.5667(4) 0.66361(11) 0.51427(9) 0.0311(4) Uani d . 1 1 . .
    H H7A 0.6287 0.6788 0.5578 0.047 Uiso calc R 1 1 . .
    H H7B 0.4137 0.6892 0.5062 0.047 Uiso calc R 1 1 . .
    H H7C 0.6813 0.6783 0.4797 0.047 Uiso calc R 1 1 . .
    C C8 0.6782(3) 0.38998(10) 0.49450(9) 0.0236(4) Uani d . 1 1 . .
    C C9 0.4622(4) 0.35176(11) 0.50209(10) 0.0289(4) Uani d . 1 1 . .
    H H9 0.3651 0.3602 0.5401 0.035 Uiso calc R 1 1 . .
    C C10 0.3915(4) 0.30098(11) 0.45291(11) 0.0332(5) Uani d . 1 1 . .
    H H10 0.2447 0.2743 0.4577 0.040 Uiso calc R 1 1 . .
    C C11 0.5301(4) 0.28842(11) 0.39702(10) 0.0317(4) Uani d . 1 1 . .
    C C12 0.7460(4) 0.32732(12) 0.39112(9) 0.0334(5) Uani d . 1 1 . .
    H H12 0.8441 0.3185 0.3534 0.040 Uiso calc R 1 1 . .
    C C13 0.8207(4) 0.37862(11) 0.43917(9) 0.0278(4) Uani d . 1 1 . .
    H H13 0.9671 0.4056 0.4343 0.033 Uiso calc R 1 1 . .
    C C14 0.4505(5) 0.23359(13) 0.34315(11) 0.0460(6) Uani d . 1 1 . .
    H H14A 0.3121 0.2043 0.3588 0.069 Uiso calc R 1 1 . .
    H H14B 0.5816 0.1985 0.3325 0.069 Uiso calc R 1 1 . .
    H H14C 0.4062 0.2625 0.3033 0.069 Uiso calc R 1 1 . .
    C C15 0.2572(4) 0.52048(10) 0.21572(8) 0.0243(4) Uani d . 1 1 . .
    H H15A 0.1158 0.5422 0.2384 0.029 Uiso calc R 1 1 . .
    H H15B 0.2691 0.5450 0.1716 0.029 Uiso calc R 1 1 . .
    C C16 0.2174(3) 0.43593(10) 0.20602(8) 0.0217(4) Uani d . 1 1 . .
    C C17 0.0137(3) 0.40140(11) 0.23032(9) 0.0267(4) Uani d . 1 1 . .
    H H17 -0.0945 0.4301 0.2568 0.032 Uiso calc R 1 1 . .
    C C18 -0.0354(4) 0.32510(11) 0.21652(9) 0.0273(4) Uani d . 1 1 . .
    H H18 -0.1774 0.3020 0.2328 0.033 Uiso calc R 1 1 . .
    C C19 0.1239(4) 0.28349(11) 0.17903(9) 0.0249(4) Uani d . 1 1 . .
    C C20 0.3328(4) 0.31573(11) 0.15569(9) 0.0284(4) Uani d . 1 1 . .
    H H20 0.4433 0.2861 0.1308 0.034 Uiso calc R 1 1 . .
    C C21 0.3790(3) 0.39220(11) 0.16906(9) 0.0264(4) Uani d . 1 1 . .
    H H21 0.5218 0.4150 0.1529 0.032 Uiso calc R 1 1 . .
loop_
    _atom_site_aniso_label
    _atom_site_aniso_U_11
    _atom_site_aniso_U_22
    _atom_site_aniso_U_33
    _atom_site_aniso_U_12
    _atom_site_aniso_U_13
    _atom_site_aniso_U_23
    Cl 0.0429(3) 0.0264(2) 0.0311(2) -0.00061(19) -0.0014(2) -0.00327(18)
    S1 0.0258(2) 0.0332(2) 0.01268(18) -0.00294(18) 0.00137(15) -0.00194(16)
    S2 0.0256(2) 0.0304(2) 0.01258(18) 0.00513(18) 0.00069(15) 0.00086(15)
    O1 0.0218(6) 0.0281(6) 0.0133(5) -0.0008(5) 0.0012(5) -0.0009(5)
    O2 0.0297(7) 0.0400(7) 0.0179(6) 0.0082(6) -0.0051(5) -0.0023(5)
    O3 0.0356(8) 0.0373(7) 0.0180(6) 0.0076(6) 0.0067(5) 0.0046(5)
    C2 0.0219(9) 0.0211(8) 0.0150(7) 0.0014(6) -0.0008(6) 0.0002(6)
    N3 0.0288(9) 0.0297(8) 0.0121(7) -0.0004(6) 0.0004(6) 0.0000(5)
    N4 0.0251(8) 0.0292(8) 0.0144(6) -0.0015(7) 0.0012(6) 0.0013(6)
    C5 0.0242(9) 0.0207(8) 0.0155(8) 0.0024(7) 0.0033(7) 0.0013(6)
    N5 0.0215(8) 0.0292(8) 0.0154(7) -0.0007(6) 0.0006(6) -0.0004(6)
    C6 0.0243(10) 0.0268(9) 0.0162(8) 0.0011(7) 0.0025(7) 0.0002(6)
    C7 0.0442(12) 0.0287(10) 0.0205(9) 0.0013(9) -0.0028(8) -0.0057(7)
    C8 0.0266(10) 0.0238(9) 0.0202(8) 0.0032(7) -0.0008(7) 0.0038(7)
    C9 0.0259(10) 0.0289(9) 0.0320(10) 0.0040(8) 0.0047(8) 0.0044(7)
    C10 0.0264(11) 0.0277(9) 0.0454(12) -0.0036(8) -0.0050(8) 0.0063(8)
    C11 0.0428(12) 0.0263(9) 0.0259(9) -0.0046(9) -0.0113(9) 0.0055(7)
    C12 0.0459(13) 0.0366(11) 0.0175(8) -0.0087(9) 0.0011(8) -0.0015(7)
    C13 0.0319(11) 0.0328(10) 0.0187(8) -0.0066(8) 0.0035(7) 0.0016(7)
    C14 0.0648(16) 0.0385(11) 0.0349(11) -0.0163(11) -0.0161(12) 0.0023(9)
    C15 0.0284(10) 0.0299(9) 0.0146(8) 0.0006(7) -0.0036(7) 0.0011(7)
    C16 0.0238(9) 0.0300(9) 0.0112(7) 0.0026(7) -0.0036(6) 0.0007(6)
    C17 0.0270(10) 0.0331(9) 0.0199(8) 0.0032(8) 0.0011(7) -0.0022(7)
    C18 0.0261(10) 0.0347(10) 0.0211(8) 0.0001(8) 0.0011(7) 0.0012(7)
    C19 0.0314(10) 0.0258(9) 0.0173(8) 0.0007(7) -0.0056(7) -0.0004(7)
    C20 0.0314(10) 0.0335(10) 0.0202(8) 0.0041(8) 0.0018(7) -0.0041(7)
    C21 0.0252(10) 0.0346(10) 0.0194(8) -0.0008(7) 0.0028(7) -0.0003(7)
_geom_special_details
;
All e.s.d.'s (except the e.s.d. in the dihedral angle between two l.s. planes)
are estimated using the full covariance matrix. The cell e.s.d.'s are taken
into account individually in the estimation of e.s.d.'s in distances, angles
and torsion angles; correlations between e.s.d.'s in cell parameters are only
used when they are defined by crystal symmetry. An approximate (isotropic)
treatment of cell e.s.d.'s is used for estimating e.s.d.'s involving l.s.
planes.
Non-bonded contacts:
3.1689 (0.0016) Cl - N3_$5 3.3148 (0.0013) Cl - O1_$6 3.7719 (0.0007) Cl -
S1_$6
166.31 (0.08) C19 - Cl - N3_$5 102.19 (0.11) Cl - N3_$5 - C2_$5 126.37 (0.07)
C19 - Cl - O1_$6 109.03 (0.09) Cl - O1_$6 - C2_$6 114.16 (0.06) C19 - Cl -
S1_$6 83.66 (0.06) Cl - S1_$6 - C2_$6
Operators for generating equivalent atoms: $5 - <i>x</i>, <i>y</i> - 1/2,
-<i>z</i> + 1/2 $6 - <i>x</i> + 1, <i>y</i> - 1/2, -<i>z</i> + 1/2
===============================================================
Least-squares planes (<i>x</i>,<i>y</i>,<i>z</i> in crystal coordinates) and
deviations from them (* indicates atom used to define plane)
2.6855 (0.0038) <i>x</i> - 4.6429 (0.0122) <i>y</i> + 16.8416 (0.0087) <i>z</i>
= 2.0416 (0.0053)
* -0.0119 (0.0012) C16 * 0.0104 (0.0013) C17 * 0.0005 (0.0013) C18 * -0.0099
(0.0013) C19 * 0.0082 (0.0013) C20 * 0.0027 (0.0013) C21
Rms deviation of fitted atoms = 0.0084
- 1.1391 (0.0042) <i>x</i> + 17.0266 (0.0034) <i>y</i> - 2.2001 (0.0174)
<i>z</i> = 7.9763 (0.0084)
Angle to previous plane (with approximate e.s.d.) = 63.43 (0.07)
* -0.0027 (0.0009) O1 * 0.0047 (0.0010) C2 * -0.0046 (0.0010) N3 * 0.0027
(0.0010) N4 * -0.0002 (0.0010) C5
Rms deviation of fitted atoms = 0.0034
2.6434 (0.0040) <i>x</i> - 12.9885 (0.0091) <i>y</i> + 9.5712 (0.0144) <i>z</i>
= 1.4590 (0.0089)
Angle to previous plane (with approximate e.s.d.) = 29.51 (0.07)
* 0.0016 (0.0013) C8 * -0.0004 (0.0013) C9 * 0.0015 (0.0014) C10 * -0.0039
(0.0014) C11 * 0.0051 (0.0015) C12 * -0.0040 (0.0014) C13
Rms deviation of fitted atoms = 0.0032
2.6855 (0.0038) <i>x</i> - 4.6429 (0.0122) <i>y</i> + 16.8416 (0.0087) <i>z</i>
= 2.0416 (0.0053)
Angle to previous plane (with approximate e.s.d.) = 34.80 (0.08)
* -0.0119 (0.0012) C16 * 0.0104 (0.0013) C17 * 0.0005 (0.0013) C18 * -0.0099
(0.0013) C19 * 0.0082 (0.0013) C20 * 0.0027 (0.0013) C21
Rms deviation of fitted atoms = 0.0084
;
loop_
    _geom_bond_atom_site_label_1
    _geom_bond_atom_site_label_2
    _geom_bond_site_symmetry_2
    _geom_bond_distance
    _geom_bond_publ_flag
    Cl C19 . 1.7462(19) ?
    S1 C2 . 1.7369(17) ?
    S1 C15 . 1.8272(19) ?
    S2 O3 . 1.4300(13) ?
    S2 O2 . 1.4314(15) ?
    S2 N5 . 1.6323(15) ?
    S2 C8 . 1.7662(19) ?
    O1 C2 . 1.364(2) ?
    O1 C5 . 1.365(2) ?
    C2 N3 . 1.287(2) ?
    N3 N4 . 1.4262(19) ?
    N4 C5 . 1.278(2) ?
    C5 C6 . 1.504(2) ?
    N5 C6 . 1.468(2) ?
    C6 C7 . 1.527(3) ?
    C8 C13 . 1.384(3) ?
    C8 C9 . 1.389(3) ?
    C9 C10 . 1.388(3) ?
    C10 C11 . 1.384(3) ?
    C11 C12 . 1.391(3) ?
    C11 C14 . 1.515(3) ?
    C12 C13 . 1.385(3) ?
    C15 C16 . 1.509(2) ?
    C16 C17 . 1.380(3) ?
    C16 C21 . 1.399(3) ?
    C17 C18 . 1.391(3) ?
    C18 C19 . 1.376(3) ?
    C19 C20 . 1.380(3) ?
    C20 C21 . 1.389(3) ?
    C6 H6 . 1.0000 ?
    C7 H7A . 0.9800 ?
    C7 H7B . 0.9800 ?
    C7 H7C . 0.9800 ?
    C9 H9 . 0.9500 ?
    C10 H10 . 0.9500 ?
    C12 H12 . 0.9500 ?
    C13 H13 . 0.9500 ?
    C14 H14A . 0.9800 ?
    C14 H14B . 0.9800 ?
    C14 H14C . 0.9800 ?
    C15 H15A . 0.9900 ?
    C15 H15B . 0.9900 ?
    C17 H17 . 0.9500 ?
    C18 H18 . 0.9500 ?
    C20 H20 . 0.9500 ?
    C21 H21 . 0.9500 ?
    N5 H05 . 0.90(3) ?
loop_
    _geom_angle_atom_site_label_1
    _geom_angle_atom_site_label_2
    _geom_angle_atom_site_label_3
    _geom_angle_site_symmetry_1
    _geom_angle_site_symmetry_3
    _geom_angle
    _geom_angle_publ_flag
    C2 S1 C15 . . 99.64(8) ?
    O3 S2 O2 . . 119.84(8) ?
    O3 S2 N5 . . 107.38(8) ?
    O2 S2 N5 . . 104.64(8) ?
    O3 S2 C8 . . 108.50(9) ?
    O2 S2 C8 . . 108.17(8) ?
    N5 S2 C8 . . 107.72(8) ?
    C2 O1 C5 . . 101.85(13) ?
    N3 C2 O1 . . 113.82(14) ?
    N3 C2 S1 . . 131.04(13) ?
    O1 C2 S1 . . 115.02(12) ?
    C2 N3 N4 . . 104.70(14) ?
    C5 N4 N3 . . 106.62(14) ?
    N4 C5 O1 . . 113.00(15) ?
    N4 C5 C6 . . 129.72(15) ?
    O1 C5 C6 . . 117.03(16) ?
    C6 N5 S2 . . 120.65(12) ?
    N5 C6 C5 . . 112.98(14) ?
    N5 C6 C7 . . 108.09(16) ?
    C5 C6 C7 . . 109.49(15) ?
    C13 C8 C9 . . 121.33(18) ?
    C13 C8 S2 . . 118.41(15) ?
    C9 C8 S2 . . 120.27(14) ?
    C10 C9 C8 . . 118.51(18) ?
    C11 C10 C9 . . 121.49(19) ?
    C10 C11 C12 . . 118.54(18) ?
    C10 C11 C14 . . 121.2(2) ?
    C12 C11 C14 . . 120.2(2) ?
    C13 C12 C11 . . 121.28(19) ?
    C8 C13 C12 . . 118.84(19) ?
    C16 C15 S1 . . 114.63(13) ?
    C17 C16 C21 . . 118.88(17) ?
    C17 C16 C15 . . 120.35(17) ?
    C21 C16 C15 . . 120.66(17) ?
    C16 C17 C18 . . 120.82(17) ?
    C19 C18 C17 . . 119.33(18) ?
    C18 C19 C20 . . 121.24(18) ?
    C18 C19 Cl . . 118.89(15) ?
    C20 C19 Cl . . 119.87(15) ?
    C19 C20 C21 . . 119.05(17) ?
    C20 C21 C16 . . 120.64(18) ?
    C6 N5 H05 . . 118.5(16) ?
    S2 N5 H05 . . 109.7(16) ?
    N5 C6 H6 . . 108.7 ?
    C5 C6 H6 . . 108.7 ?
    C7 C6 H6 . . 108.7 ?
    C6 C7 H7A . . 109.5 ?
    C6 C7 H7B . . 109.5 ?
    H7A C7 H7B . . 109.5 ?
    C6 C7 H7C . . 109.5 ?
    H7A C7 H7C . . 109.5 ?
    H7B C7 H7C . . 109.5 ?
    C10 C9 H9 . . 120.7 ?
    C8 C9 H9 . . 120.7 ?
    C11 C10 H10 . . 119.3 ?
    C9 C10 H10 . . 119.3 ?
    C13 C12 H12 . . 119.4 ?
    C11 C12 H12 . . 119.4 ?
    C8 C13 H13 . . 120.6 ?
    C12 C13 H13 . . 120.6 ?
    C11 C14 H14A . . 109.5 ?
    C11 C14 H14B . . 109.5 ?
    H14A C14 H14B . . 109.5 ?
    C11 C14 H14C . . 109.5 ?
    H14A C14 H14C . . 109.5 ?
    H14B C14 H14C . . 109.5 ?
    C16 C15 H15A . . 108.6 ?
    S1 C15 H15A . . 108.6 ?
    C16 C15 H15B . . 108.6 ?
    S1 C15 H15B . . 108.6 ?
    H15A C15 H15B . . 107.6 ?
    C16 C17 H17 . . 119.6 ?
    C18 C17 H17 . . 119.6 ?
    C19 C18 H18 . . 120.3 ?
    C17 C18 H18 . . 120.3 ?
    C19 C20 H20 . . 120.5 ?
    C21 C20 H20 . . 120.5 ?
    C20 C21 H21 . . 119.7 ?
    C16 C21 H21 . . 119.7 ?
loop_
    _geom_torsion_atom_site_label_1
    _geom_torsion_atom_site_label_2
    _geom_torsion_atom_site_label_3
    _geom_torsion_atom_site_label_4
    _geom_torsion_site_symmetry_1
    _geom_torsion_site_symmetry_2
    _geom_torsion_site_symmetry_3
    _geom_torsion_site_symmetry_4
    _geom_torsion
    _geom_torsion_publ_flag
    C5 O1 C2 N3 . . . . -0.76(19) ?
    C5 O1 C2 S1 . . . . 175.70(11) ?
    C15 S1 C2 N3 . . . . -3.60(19) ?
    C15 S1 C2 O1 . . . . -179.31(13) ?
    O1 C2 N3 N4 . . . . 0.94(19) ?
    S1 C2 N3 N4 . . . . -174.82(14) ?
    C2 N3 N4 C5 . . . . -0.73(19) ?
    N3 N4 C5 O1 . . . . 0.3(2) ?
    N3 N4 C5 C6 . . . . 174.36(16) ?
    C2 O1 C5 N4 . . . . 0.24(18) ?
    C2 O1 C5 C6 . . . . -174.64(14) ?
    O3 S2 N5 C6 . . . . -45.79(14) ?
    O2 S2 N5 C6 . . . . -174.15(12) ?
    C8 S2 N5 C6 . . . . 70.90(14) ?
    S2 N5 C6 C5 . . . . -83.75(17) ?
    S2 N5 C6 C7 . . . . 154.93(12) ?
    N4 C5 C6 N5 . . . . 138.58(19) ?
    O1 C5 C6 N5 . . . . -47.6(2) ?
    N4 C5 C6 C7 . . . . -100.9(2) ?
    O1 C5 C6 C7 . . . . 73.0(2) ?
    O3 S2 C8 C13 . . . . -174.53(14) ?
    O2 S2 C8 C13 . . . . -43.07(17) ?
    N5 S2 C8 C13 . . . . 69.52(17) ?
    O3 S2 C8 C9 . . . . 5.45(17) ?
    O2 S2 C8 C9 . . . . 136.91(15) ?
    N5 S2 C8 C9 . . . . -110.51(15) ?
    C13 C8 C9 C10 . . . . 0.5(3) ?
    S2 C8 C9 C10 . . . . -179.52(15) ?
    C8 C9 C10 C11 . . . . -0.5(3) ?
    C9 C10 C11 C12 . . . . 0.8(3) ?
    C9 C10 C11 C14 . . . . -179.29(19) ?
    C10 C11 C12 C13 . . . . -1.1(3) ?
    C14 C11 C12 C13 . . . . 178.9(2) ?
    C9 C8 C13 C12 . . . . -0.8(3) ?
    S2 C8 C13 C12 . . . . 179.18(16) ?
    C11 C12 C13 C8 . . . . 1.1(3) ?
    C2 S1 C15 C16 . . . . -86.77(14) ?
    S1 C15 C16 C17 . . . . 118.83(16) ?
    S1 C15 C16 C21 . . . . -64.89(19) ?
    C21 C16 C17 C18 . . . . -2.2(3) ?
    C15 C16 C17 C18 . . . . 174.13(16) ?
    C16 C17 C18 C19 . . . . 1.1(3) ?
    C17 C18 C19 C20 . . . . 0.9(3) ?
    C17 C18 C19 Cl . . . . -178.08(14) ?
    C18 C19 C20 C21 . . . . -1.6(3) ?
    Cl C19 C20 C21 . . . . 177.35(14) ?
    C19 C20 C21 C16 . . . . 0.4(3) ?
    C17 C16 C21 C20 . . . . 1.5(3) ?
    C15 C16 C21 C20 . . . . -174.86(17) ?
loop_
    _geom_hbond_atom_site_label_D
    _geom_hbond_atom_site_label_H
    _geom_hbond_atom_site_label_A
    _geom_hbond_site_symmetry_A
    _geom_hbond_distance_DH
    _geom_hbond_distance_HA
    _geom_hbond_distance_DA
    _geom_hbond_angle_DHA
    N5 H05 N4 1_655 0.90(3) 2.19(3) 3.068(2) 166(2)
    C15 H15B O2 2_664 0.99 2.41 3.301(2) 149.3
    C9 H9 O2 1_455 0.95 2.43 3.178(2) 135.6
    C15 H15B O3 2_564 0.99 2.47 3.007(2) 113.4
_iucr_refine_instructions_details
;
TITL at8 in P2(1)2(1)2(1)
CELL 1.54184   5.5928    17.5004    20.1431    90.0000  90.0000  90.0000
ZERR    4.00   0.0003     0.0007     0.0007     0.0000   0.0000   0.0000
LATT -1
SYMM -x+1/2,-y, z+1/2
SYMM -x, y+1/2,-z+1/2
SYMM  x+1/2,-y+1/2,-z
SFAC C H N O S Cl
UNIT 72.00 72.00 12.00 12.00 8.00 4.00
TEMP -173
SIZE 0.15 0.1 0.06
L.S. 4
SHEL 999 0.819
ACTA  140
CONF
EQIV $1 1+x,y,z
HTAB N5 N4_$1
EQIV $2 1.5-x,1-y,-0.5+z
HTAB C15 O2_$2
EQIV $3 -1+x,y,z
HTAB C9 O2_$3
EQIV $4 0.5-x,1-y,-0.5+z
HTAB C15 O3_$4
EQIV $5 -x,-0.5+y,0.5-z
EQIV $6 1-x,-0.5+y,0.5-z
RTAB CONT CL N3_$5
RTAB ANGL C19 CL N3_$5
RTAB ANGL CL N3_$5 C2_$5
RTAB CONT CL O1_$6
RTAB ANGL C19 CL O1_$6
RTAB ANGL CL O1_$6 C2_$6
RTAB CONT CL S1_$6
RTAB ANGL C19 CL S1_$6
RTAB ANGL CL S1_$6 C2_$6
FMAP 2
PLAN 10
WGHT    0.044900    0.493200
FVAR       4.63012
CL    6    0.055924    0.188617    0.159936    11.00000    0.04295    0.02643 =
         0.03109   -0.00327   -0.00137   -0.00061
S1    5    0.524027    0.544745    0.263650    11.00000    0.02575    0.03318 =
         0.01268   -0.00194    0.00137   -0.00294
S2    5    0.777299    0.454629    0.555955    11.00000    0.02563    0.03036 =
         0.01258    0.00086    0.00069    0.00513
O1    4    0.563617    0.556790    0.393013    11.00000    0.02179    0.02812 =
         0.01326   -0.00091    0.00123   -0.00083
O2    4    1.027080    0.441794    0.566724    11.00000    0.02969    0.04002 =
         0.01788   -0.00232   -0.00509    0.00815
O3    4    0.614798    0.451593    0.610701    11.00000    0.03562    0.03730 =
         0.01804    0.00460    0.00674    0.00756
C2    1    0.406081    0.540265    0.343323    11.00000    0.02189    0.02108 =
         0.01503    0.00018   -0.00077    0.00141
N3    3    0.191381    0.527989    0.363703    11.00000    0.02877    0.02965 =
         0.01213    0.00001    0.00037   -0.00042
N4    3    0.202669    0.538241    0.433874    11.00000    0.02511    0.02923 =
         0.01445    0.00127    0.00121   -0.00153
C5    1    0.419853    0.554385    0.447713    11.00000    0.02423    0.02072 =
         0.01552    0.00134    0.00330    0.00237
N5    3    0.762418    0.540581    0.524754    11.00000    0.02154    0.02921 =
         0.01542   -0.00039    0.00057   -0.00067
H05   2    0.879104    0.546873    0.494401    11.00000    0.03426
C6    1    0.530197    0.577140    0.512844    11.00000    0.02434    0.02684 =
         0.01620    0.00022    0.00247    0.00114
AFIX  13
H6    2    0.418561    0.562638    0.549519    11.00000   -1.20000
AFIX   0
C7    1    0.566730    0.663606    0.514266    11.00000    0.04418    0.02873 =
         0.02049   -0.00567   -0.00284    0.00125
AFIX 137
H7A   2    0.628677    0.678823    0.557813    11.00000   -1.50000
H7B   2    0.413667    0.689226    0.506176    11.00000   -1.50000
H7C   2    0.681287    0.678254    0.479721    11.00000   -1.50000
AFIX   0
C8    1    0.678233    0.389978    0.494496    11.00000    0.02664    0.02381 =
         0.02021    0.00377   -0.00075    0.00321
C9    1    0.462219    0.351762    0.502086    11.00000    0.02592    0.02890 =
         0.03201    0.00438    0.00467    0.00398
AFIX  43
H9    2    0.365077    0.360189    0.540076    11.00000   -1.20000
AFIX   0
C10   1    0.391512    0.300985    0.452911    11.00000    0.02639    0.02770 =
         0.04541    0.00633   -0.00499   -0.00360
AFIX  43
H10   2    0.244696    0.274251    0.457721    11.00000   -1.20000
AFIX   0
C11   1    0.530098    0.288423    0.397022    11.00000    0.04285    0.02632 =
         0.02590    0.00546   -0.01128   -0.00462
C12   1    0.746002    0.327319    0.391120    11.00000    0.04593    0.03663 =
         0.01753   -0.00145    0.00114   -0.00871
AFIX  43
H12   2    0.844115    0.318509    0.353389    11.00000   -1.20000
AFIX   0
C13   1    0.820662    0.378625    0.439174    11.00000    0.03193    0.03280 =
         0.01871    0.00156    0.00349   -0.00657
AFIX  43
H13   2    0.967074    0.405559    0.434257    11.00000   -1.20000
AFIX   0
C14   1    0.450455    0.233589    0.343155    11.00000    0.06476    0.03853 =
         0.03485    0.00229   -0.01607   -0.01631
AFIX 137
H14A  2    0.312132    0.204293    0.358781    11.00000   -1.50000
H14B  2    0.581569    0.198519    0.332507    11.00000   -1.50000
H14C  2    0.406162    0.262495    0.303342    11.00000   -1.50000
AFIX   0
C15   1    0.257227    0.520482    0.215724    11.00000    0.02841    0.02989 =
         0.01458    0.00109   -0.00356    0.00060
AFIX  23
H15A  2    0.115775    0.542239    0.238434    11.00000   -1.20000
H15B  2    0.269099    0.545030    0.171567    11.00000   -1.20000
AFIX   0
C16   1    0.217422    0.435926    0.206024    11.00000    0.02382    0.03005 =
         0.01120    0.00073   -0.00361    0.00263
C17   1    0.013659    0.401401    0.230324    11.00000    0.02701    0.03309 =
         0.01990   -0.00220    0.00110    0.00318
AFIX  43
H17   2   -0.094498    0.430085    0.256809    11.00000   -1.20000
AFIX   0
C18   1   -0.035393    0.325100    0.216523    11.00000    0.02614    0.03466 =
         0.02107    0.00124    0.00112    0.00006
AFIX  43
H18   2   -0.177397    0.301954    0.232813    11.00000   -1.20000
AFIX   0
C19   1    0.123878    0.283492    0.179033    11.00000    0.03140    0.02582 =
         0.01733   -0.00043   -0.00558    0.00073
C20   1    0.332759    0.315734    0.155692    11.00000    0.03136    0.03352 =
         0.02017   -0.00406    0.00180    0.00410
AFIX  43
H20   2    0.443324    0.286072    0.130837    11.00000   -1.20000
AFIX   0
C21   1    0.379042    0.392200    0.169063    11.00000    0.02524    0.03464 =
         0.01940   -0.00032    0.00281   -0.00082
AFIX  43
H21   2    0.521832    0.415013    0.152949    11.00000   -1.20000
HKLF 4
;
data_global
_journal_date_recd_electronic     2011-09-22
_journal_date_accepted     2011-09-23
_journal_name_full     'Acta Crystallographica, Section E'
_journal_year     2011
_journal_volume     67
_journal_issue     10
_journal_page_first     o2793
_journal_page_last     o2793
_journal_paper_category     QO
_journal_coeditor_code     BT5653
_publ_contact_author_name
;
'Hameed^*^,Shahid'
;
_publ_contact_author_address
;
Department of Chemistry
Quaid-i-Azam University,
Islamabad-45320
Pakistan
;
_publ_contact_author_email     shameed@qau.edu.pk
_publ_contact_author_fax     '+92 51 9064 2241'
_publ_contact_author_phone     '+92 51 9064 2133'
_publ_section_title
;\
(<i>S</i>)-<i>N</i>-{1-[5-(4-Chlorobenzylsulfanyl)-1,3,4-oxadiazol-2-yl]ethyl}-\
4-methylbenzenesulfonamide
;
loop_
    _publ_author_name
    _publ_author_address
    'Syed, Tayyaba'
;
Department of Chemistry
Quaid-i-Azam University
Islamabad 45320
Pakistan
;
    'Hameed, Shahid'
;
Department of Chemistry
Quaid-i-Azam University
Islamabad 45320
Pakistan
;
    'Jones, Peter G.'
;
Institut for Anorganische und Analytische Chemie
Technische Universit\"at Braunschweig
Hagenring 30
38106 Braunschweig
Germany
;
