# Supplementary material for: (S)-N-{1-[5-(4-Chloro­benzyl­sulfanyl)-1,3,4-oxadiazol-2-yl]eth­yl}-4-methyl­benzene­sulfonamide
Source: Acta Crystallogr Sect E Struct Rep Online. 2011 Sep 30;67(Pt 10):o2793. doi: 10.1107/S1600536811039134 (PMC3201458; doi:10.1107/S1600536811039134)
Supplement: Supplementary file 2 [file e-67-o2793-Isup2.hkl]

# 
# h,k,l, Fc-squared, Fo-squared, sigma(Fo-squared) and status flag 
# 
data_I
_shelx_title ' at8 in P2(1)2(1)2(1)' 
_shelx_refln_list_code          4 
_shelx_F_calc_maximum      197.71 
_exptl_crystal_F_000       880.00 
_reflns_d_resolution_high  0.8194 
 
loop_ 
 _symmetry_equiv_pos_as_xyz 
 'x, y, z' 
 '-x+1/2, -y, z+1/2' 
 '-x, y+1/2, -z+1/2' 
 'x+1/2, -y+1/2, -z' 
 
_cell_length_a     5.5928 
_cell_length_b    17.5004 
_cell_length_c    20.1431 
_cell_angle_alpha  90.000 
_cell_angle_beta   90.000 
_cell_angle_gamma  90.000 
 
_shelx_F_squared_multiplier     1.000 
 
loop_ 
 _refln_index_h 
 _refln_index_k 
 _refln_index_l 
 _refln_F_squared_calc 
 _refln_F_squared_meas 
 _refln_F_squared_sigma 
 _refln_observed_status 
   2   0   0     4529.66     4955.22     91.59 o 
   4   0   0     3863.27     3025.67     94.93 o 
   6   0   0      134.66      117.35     13.62 o 
   1   1   0     1056.50     1011.07     18.64 o 
   2   1   0      553.59      528.64      9.42 o 
   3   1   0       35.44        8.43      5.00 o 
   4   1   0      186.51      162.70      9.26 o 
   5   1   0     1127.82     1183.70     41.98 o 
   6   1   0       14.53        4.57      9.85 o 
   0   2   0    23917.88    22858.57    150.83 o 
   1   2   0     3398.98     3276.47     74.93 o 
   2   2   0     3726.95     3710.54     73.42 o 
   3   2   0     1869.00     2092.21     76.74 o 
   4   2   0     2350.61     2160.98    171.39 o 
   5   2   0      501.81      476.36     13.92 o 
   6   2   0       22.70       20.88     13.71 o 
   1   3   0     1166.40     1231.99     19.49 o 
   2   3   0      280.98      234.46      5.98 o 
   3   3   0       59.48       54.04      6.72 o 
   4   3   0       19.55       10.29      7.64 o 
   5   3   0      139.37      127.69      6.68 o 
   6   3   0      523.57      425.53     18.00 o 
   0   4   0     5220.36     4991.26     42.82 o 
   1   4   0    26622.47    26626.88    352.53 o 
   2   4   0      634.64      610.16      8.49 o 
   3   4   0     5293.01     5168.49    164.83 o 
   4   4   0      271.63      261.53      7.79 o 
   5   4   0      597.25      557.88      8.98 o 
   6   4   0      186.12      186.50     15.03 o 
   1   5   0      377.31      413.95      6.79 o 
   2   5   0      296.26      386.69      7.93 o 
   3   5   0      746.22      681.32     13.94 o 
   4   5   0      116.67      104.41      5.46 o 
   5   5   0     1060.18     1124.93     16.57 o 
   6   5   0      869.67      902.31     29.62 o 
   0   6   0        4.24        3.49      5.26 o 
   1   6   0     2969.89     3082.12     47.41 o 
   2   6   0      499.49      528.52      9.82 o 
   3   6   0      802.19      767.10     21.30 o 
   4   6   0        8.33        4.68      4.91 o 
   5   6   0      219.85      215.14      6.31 o 
   6   6   0       41.38       46.17      8.18 o 
   1   7   0       98.96       69.09      4.72 o 
   2   7   0        2.09        4.92      5.64 o 
   3   7   0       43.98       31.65      5.93 o 
   4   7   0     1161.28     1107.11     11.81 o 
   5   7   0      803.60      761.00      9.40 o 
   6   7   0      639.01      687.23     11.56 o 
   0   8   0    39088.17    41604.28   1495.85 o 
   1   8   0      934.54     1016.21     16.50 o 
   2   8   0     2655.89     2618.65     41.95 o 
   3   8   0      409.84      368.33     15.03 o 
   4   8   0      987.29      919.76     14.24 o 
   5   8   0        2.30       -0.54      4.36 o 
   6   8   0      264.69      289.97     37.61 o 
   1   9   0     1843.80     1928.49     43.61 o 
   2   9   0      652.27      630.09     10.67 o 
   3   9   0       77.72       64.07      3.72 o 
   4   9   0       52.79       44.11      4.19 o 
   5   9   0      751.96      777.07     15.16 o 
   6   9   0      944.40     1112.69     72.23 o 
   0  10   0     6265.24     6341.64     53.29 o 
   1  10   0       35.79       40.52      3.72 o 
   2  10   0       57.40       44.76      5.76 o 
   3  10   0        4.81        9.08      3.12 o 
   4  10   0     1202.01     1178.27     18.66 o 
   5  10   0       60.98       64.94      3.91 o 
   6  10   0      151.26      160.13     12.88 o 
   1  11   0      288.52      266.53      5.03 o 
   2  11   0       15.30       20.81      3.80 o 
   3  11   0      775.15      789.48     13.94 o 
   4  11   0      815.60      827.09     10.67 o 
   5  11   0        0.86        2.50      3.36 o 
   0  12   0    10262.10    10123.69     31.05 o 
   1  12   0     3652.41     3687.03     42.15 o 
   2  12   0      208.70      198.01      3.92 o 
   3  12   0       17.53       17.38      3.00 o 
   4  12   0      118.94      128.20      3.96 o 
   5  12   0        6.25        7.49      2.38 o 
   1  13   0      769.40      720.82     10.66 o 
   2  13   0      150.77      158.54      3.81 o 
   3  13   0       53.03       46.48      3.43 o 
   4  13   0        0.73        2.00      3.15 o 
   5  13   0      528.13      523.12     18.63 o 
   0  14   0     5387.39     5451.67     26.83 o 
   1  14   0        4.37        4.08      2.87 o 
   2  14   0      310.14      282.10      5.09 o 
   3  14   0        2.86        3.18      3.56 o 
   4  14   0      143.33      154.33      3.60 o 
   5  14   0      268.35      261.92     22.69 o 
   1  15   0      111.04      106.51      3.48 o 
   2  15   0        3.71        2.58      3.12 o 
   3  15   0       88.38       78.59      3.37 o 
   4  15   0      392.66      406.73      8.05 o 
   0  16   0       86.81       94.17      8.09 o 
   1  16   0     1505.61     1546.36     12.39 o 
   2  16   0      216.83      218.57      4.30 o 
   3  16   0      640.24      647.89     11.21 o 
   4  16   0       20.78       22.07      2.31 o 
   1  17   0      433.82      469.24     11.46 o 
   2  17   0       21.19       21.85      3.01 o 
   3  17   0       25.85       25.71      3.23 o 
   4  17   0       57.23       57.86      6.07 o 
   0  18   0      355.74      364.86      8.11 o 
   1  18   0      151.36      134.63      7.59 o 
   2  18   0        0.75       -1.11      3.40 o 
   3  18   0       47.78       60.84      3.52 o 
   1  19   0      120.92      128.43      5.79 o 
   2  19   0        7.68       10.91      3.45 o 
   3  19   0      523.79      559.61      7.94 o 
   0  20   0      669.87      724.79     79.37 o 
   1  20   0       86.53       85.68      5.68 o 
   2  20   0      140.27      148.68      8.82 o 
   1  21   0      249.21      279.35      6.84 o 
   1   0   1      792.18      779.00      6.80 o 
   2   0   1        1.98       16.21      5.21 o 
   3   0   1      793.35      737.12     28.93 o 
   4   0   1        5.08      -12.17     12.17 o 
   5   0   1       43.85       61.39      6.92 o 
   6   0   1       16.33       28.23      9.20 o 
  -6   1   1      684.61      602.79     16.74 o 
  -5   1   1     1226.15     1204.96     18.36 o 
  -4   1   1      235.18      165.08     14.24 o 
  -3   1   1     2701.39     2616.73     93.18 o 
  -2   1   1      935.75      903.45     10.82 o 
  -1   1   1     4367.81     4310.17     43.77 o 
   0   1   1      166.76      174.45      2.73 o 
   1   1   1     4062.97     4060.44     50.40 o 
   2   1   1     1036.55      942.59     20.04 o 
   3   1   1     2616.58     2527.06     84.10 o 
   4   1   1      228.23      192.48     15.74 o 
   5   1   1     1395.15     1347.74     30.86 o 
  -6   2   1       64.99       53.41     13.97 o 
  -5   2   1      540.02      519.33     12.47 o 
  -4   2   1      668.52      538.49     75.36 o 
  -3   2   1     4433.20     4343.30    101.14 o 
  -2   2   1     2496.11     2728.44     32.27 o 
  -1   2   1    10208.20    10195.07    103.65 o 
   0   2   1      156.68      174.86      4.13 o 
   1   2   1    10935.77    10791.66    100.99 o 
   2   2   1     2717.08     2873.45     74.88 o 
   3   2   1     4374.89     4196.16    102.24 o 
   4   2   1      701.80      587.74     36.21 o 
   5   2   1      453.35      421.29     10.12 o 
   6   2   1       55.37       41.68     13.37 o 
  -6   3   1      786.13      719.66     20.25 o 
  -5   3   1      688.66      673.46     13.35 o 
  -4   3   1      150.19      103.99     11.80 o 
  -3   3   1      227.56      182.62      6.31 o 
  -2   3   1     3565.56     3519.50     43.43 o 
  -1   3   1      316.79      340.08      7.91 o 
   0   3   1      340.36      297.05     10.11 o 
   1   3   1      320.27      327.75     10.06 o 
   2   3   1     3596.73     3465.67    121.98 o 
   3   3   1      234.10      183.49      6.34 o 
   4   3   1      153.56      115.10     14.51 o 
   5   3   1      700.65      673.57     13.91 o 
   6   3   1      686.68      655.53     19.23 o 
  -6   4   1       36.00       36.29     14.19 o 
  -5   4   1      219.65      234.40      6.43 o 
  -4   4   1      157.43      144.58      6.17 o 
  -3   4   1     1378.41     1373.82     28.58 o 
  -2   4   1      124.23      121.93      4.53 o 
  -1   4   1     7482.96     7375.25     84.23 o 
   0   4   1    18193.79    18016.83    188.74 o 
   1   4   1     7302.82     7460.07     95.34 o 
   2   4   1      144.66      141.21      6.60 o 
   3   4   1     1460.87     1528.78     32.72 o 
   4   4   1      137.05      120.36      5.58 o 
   5   4   1      159.88      169.74      6.99 o 
   6   4   1       52.82       43.94     13.73 o 
  -6   5   1       93.09       85.50     12.85 o 
  -5   5   1      486.90      506.79      7.46 o 
  -4   5   1      394.27      359.82      6.81 o 
  -3   5   1       93.77       60.63      5.14 o 
  -2   5   1      115.89      101.55      4.43 o 
  -1   5   1      430.49      355.08     24.27 o 
   0   5   1      510.46      576.50      6.40 o 
   1   5   1      367.31      350.96      8.45 o 
   2   5   1      197.15      196.78      6.45 o 
   3   5   1       84.76       54.73      5.13 o 
   4   5   1      351.67      326.08      6.84 o 
   5   5   1      532.27      573.55      7.66 o 
   6   5   1      114.62      101.81     13.91 o 
  -6   6   1       18.29       26.13      6.36 o 
  -5   6   1       17.68       18.76      5.18 o 
  -4   6   1      995.04      909.32     17.73 o 
  -3   6   1     1120.55     1028.54     24.33 o 
  -2   6   1     2454.82     2572.86     28.50 o 
  -1   6   1     3368.70     3310.59     64.48 o 
   0   6   1    22377.94    23353.90    138.42 o 
   1   6   1     3444.57     3554.65     45.50 o 
   2   6   1     2470.98     2590.66     46.89 o 
   3   6   1     1000.70      895.66     14.37 o 
   4   6   1      938.18      867.31     14.49 o 
   5   6   1       15.63       13.66      4.75 o 
   6   6   1       14.79       15.26      5.08 o 
  -6   7   1       64.06       71.49      7.92 o 
  -5   7   1      371.49      353.47      9.78 o 
  -4   7   1       87.42       73.85      5.64 o 
  -3   7   1      552.96      497.00      9.68 o 
  -2   7   1      226.98      179.64      7.73 o 
  -1   7   1      129.64      143.52      9.23 o 
   0   7   1     3006.40     3521.91     26.62 o 
   1   7   1      176.66      207.92      5.91 o 
   2   7   1      278.62      249.34      7.16 o 
   3   7   1      491.46      444.07     10.52 o 
   4   7   1       82.49       70.06      5.59 o 
   5   7   1      286.58      274.90      5.40 o 
   6   7   1       68.97       59.47     10.39 o 
  -6   8   1       16.48       34.78      7.10 o 
  -5   8   1      163.34      168.45      5.31 o 
  -4   8   1      192.25      166.08      7.43 o 
  -3   8   1      607.61      589.38     10.96 o 
  -2   8   1      214.11      214.26      7.14 o 
  -1   8   1      548.83      528.80     11.45 o 
   0   8   1    11898.65    12678.12    319.51 o 
   1   8   1      594.47      530.60     16.81 o 
   2   8   1      170.25      162.92      4.65 o 
   3   8   1      580.57      568.59     21.35 o 
   4   8   1      148.67      118.05      5.20 o 
   5   8   1      198.29      184.45      6.56 o 
   6   8   1        5.25        2.67      6.72 o 
  -6   9   1       91.89       95.41      6.84 o 
  -5   9   1      555.93      593.93     11.65 o 
  -4   9   1      198.18      198.28      5.98 o 
  -3   9   1      198.53      201.90      3.92 o 
  -2   9   1      416.45      409.67      6.71 o 
  -1   9   1     1606.28     1758.81     39.72 o 
   0   9   1      812.89      793.91     14.82 o 
   1   9   1     1532.69     1664.23     18.02 o 
   2   9   1      426.19      414.69      5.44 o 
   3   9   1      151.59      155.43      4.58 o 
   4   9   1      223.84      219.06      8.18 o 
   5   9   1      584.68      612.82      9.35 o 
   6   9   1      113.31      108.33      6.98 o 
  -6  10   1       59.06       61.90      5.46 o 
  -5  10   1      164.87      182.09      4.39 o 
  -4  10   1      713.74      691.54     14.49 o 
  -3  10   1     2237.36     2237.13     28.27 o 
  -2  10   1      591.03      564.42      9.59 o 
  -1  10   1     4469.08     4578.36     78.40 o 
   0  10   1      909.63      955.11     12.62 o 
   1  10   1     4291.96     4330.87     75.18 o 
   2  10   1      588.14      559.66      8.70 o 
   3  10   1     2130.36     2120.33     31.24 o 
   4  10   1      788.40      740.33     10.68 o 
   5  10   1      168.76      167.45      7.03 o 
   6  10   1       66.73       65.53      8.78 o 
  -5  11   1      705.64      705.63     27.10 o 
  -4  11   1      259.94      257.73      4.84 o 
  -3  11   1      809.71      813.77     11.88 o 
  -2  11   1     1072.58     1036.66      8.57 o 
  -1  11   1      463.06      458.66      7.84 o 
   0  11   1       41.92       35.87      2.66 o 
   1  11   1      522.62      533.82      7.61 o 
   2  11   1     1151.54     1132.32     13.17 o 
   3  11   1      756.76      759.32      9.55 o 
   4  11   1      232.32      222.45      4.24 o 
   5  11   1      653.26      628.83     18.96 o 
  -5  12   1      173.79      168.21      6.54 o 
  -4  12   1       20.37       20.86      2.89 o 
  -3  12   1      944.58      948.01     10.91 o 
  -2  12   1      357.19      351.77      7.33 o 
  -1  12   1     1305.54     1337.12     12.21 o 
   0  12   1       10.32        7.74      2.85 o 
   1  12   1     1185.14     1200.65     13.87 o 
   2  12   1      430.35      411.14      5.22 o 
   3  12   1      917.29      929.25     15.51 o 
   4  12   1       25.82       22.80      3.40 o 
   5  12   1      165.29      169.92      5.12 o 
  -5  13   1      483.46      452.81     16.64 o 
  -4  13   1      175.03      189.28      4.01 o 
  -3  13   1      151.50      168.52      3.70 o 
  -2  13   1      460.09      461.91      7.74 o 
  -1  13   1      938.46      915.38     17.14 o 
   0  13   1      729.55      718.34      6.16 o 
   1  13   1      865.92      840.27     10.41 o 
   2  13   1      510.88      504.60      6.55 o 
   3  13   1      146.94      156.06      4.30 o 
   4  13   1      172.98      179.89      3.49 o 
   5  13   1      479.28      440.07     17.09 o 
  -5  14   1        2.05        1.76      4.24 o 
  -4  14   1      187.91      186.24      5.73 o 
  -3  14   1      330.79      337.81      4.90 o 
  -2  14   1     1353.94     1401.73      7.78 o 
  -1  14   1      276.52      251.48      4.12 o 
   0  14   1     1671.86     1680.10     12.32 o 
   1  14   1      280.82      262.64      3.87 o 
   2  14   1     1474.39     1531.53     15.40 o 
   3  14   1      263.34      258.89      4.24 o 
   4  14   1      149.83      150.10      3.35 o 
   5  14   1        0.75       -3.40      4.06 o 
  -4  15   1       33.90       27.92      2.83 o 
  -3  15   1      176.64      186.57      4.97 o 
  -2  15   1      824.79      828.44     11.67 o 
  -1  15   1      372.82      361.34      4.56 o 
   0  15   1        3.40        6.28      3.57 o 
   1  15   1      412.91      391.88      4.29 o 
   2  15   1      856.79      844.41     10.87 o 
   3  15   1      159.03      169.33      4.64 o 
   4  15   1       31.80       23.63      2.53 o 
  -4  16   1       35.51       40.33      2.33 o 
  -3  16   1       95.34      100.28      3.17 o 
  -2  16   1      373.50      379.50      5.14 o 
  -1  16   1     1069.18     1028.18     10.85 o 
   0  16   1      566.55      551.46     15.69 o 
   1  16   1     1207.14     1149.30     17.82 o 
   2  16   1      363.68      378.83      6.42 o 
   3  16   1      114.09      119.63      3.27 o 
   4  16   1       25.25       26.67      2.29 o 
  -4  17   1      151.81      136.54      6.46 o 
  -3  17   1      116.21      109.44      3.12 o 
  -2  17   1      107.16      106.84      3.58 o 
  -1  17   1       76.66       67.13      3.70 o 
   0  17   1      260.64      261.91      9.55 o 
   1  17   1       74.74       73.43      4.99 o 
   2  17   1       95.67       93.06      4.59 o 
   3  17   1      140.72      133.87      4.05 o 
   4  17   1      141.91      149.10      6.89 o 
  -3  18   1      104.53      112.07      5.54 o 
  -2  18   1      161.92      168.22      4.88 o 
  -1  18   1      439.91      455.13     16.17 o 
   0  18   1      144.92      148.23      6.28 o 
   1  18   1      457.72      479.83     18.58 o 
   2  18   1      153.21      157.19      6.11 o 
   3  18   1       92.04       96.03      5.37 o 
  -3  19   1       25.11       26.52      3.79 o 
  -2  19   1       56.42       64.72      4.00 o 
  -1  19   1      399.90      436.35     11.53 o 
   0  19   1        0.51        2.95      5.62 o 
   1  19   1      434.51      457.30     20.88 o 
   2  19   1       93.83       95.10      4.79 o 
   3  19   1       14.55       13.69      3.81 o 
  -2  20   1      148.76      133.28      6.54 o 
  -1  20   1      159.34      169.15      5.56 o 
   0  20   1      980.28     1145.37     45.83 o 
   1  20   1      169.44      183.38     12.03 o 
   2  20   1      162.87      168.89      9.16 o 
  -1  21   1       79.39       79.78      7.73 o 
   0  21   1      107.58       94.27      8.39 o 
   1  21   1       63.23       73.83     11.38 o 
   0   0   2     3039.03     3299.06     13.81 o 
   1   0   2        2.23        7.80      2.07 o 
   2   0   2     5342.18     5176.78     45.02 o 
   3   0   2     1730.00     1548.81     47.99 o 
   4   0   2       11.44        9.91      7.31 o 
   5   0   2      181.96      149.46      6.46 o 
   6   0   2      226.97      207.13     10.37 o 
  -6   1   2       12.25       10.69      8.78 o 
  -5   1   2       35.20       15.30      6.25 o 
  -4   1   2      154.91      121.63     13.81 o 
  -3   1   2     4826.12     4935.26    130.93 o 
  -2   1   2     1590.70     1540.81     19.80 o 
  -1   1   2    18657.18    18317.53    128.24 o 
   0   1   2        3.07       14.80      3.21 o 
   1   1   2    18133.28    17596.93    204.63 o 
   2   1   2     1458.14     1429.11     23.34 o 
   3   1   2     4723.98     4649.63    129.32 o 
   4   1   2      159.20      137.79     23.48 o 
   5   1   2       25.99       16.76      5.42 o 
   6   1   2        8.85        0.96      9.16 o 
  -6   2   2      144.50      139.68     10.00 o 
  -5   2   2      155.01      149.19      9.97 o 
  -4   2   2      131.40       99.15     23.05 o 
  -3   2   2      175.37      148.82      8.04 o 
  -2   2   2     1306.67     1227.71      9.05 o 
  -1   2   2     9740.67     9720.75     70.49 o 
   0   2   2     1952.87     1976.22     16.61 o 
   1   2   2     9788.68     9751.09    130.96 o 
   2   2   2     1228.29     1182.19     13.30 o 
   3   2   2      203.25      176.28      8.42 o 
   4   2   2      139.22      118.12     27.92 o 
   5   2   2      212.03      211.81      7.59 o 
   6   2   2      126.97      129.59      9.17 o 
  -6   3   2      281.49      276.44     17.20 o 
  -5   3   2     1424.13     1439.52     35.85 o 
  -4   3   2     1016.60      906.35     43.13 o 
  -3   3   2      649.54      649.95     17.33 o 
  -2   3   2      345.97      363.93      7.36 o 
  -1   3   2    11094.42    11011.04    100.60 o 
   0   3   2     1564.70     1428.65     22.79 o 
   1   3   2    10795.37    10556.09    146.30 o 
   2   3   2      302.57      272.84     17.88 o 
   3   3   2      604.19      588.98     21.69 o 
   4   3   2     1099.42     1020.93     26.74 o 
   5   3   2     1428.41     1354.63     54.34 o 
   6   3   2      238.58      283.10     12.98 o 
  -6   4   2      556.42      561.98     17.43 o 
  -5   4   2      124.32      117.62      6.66 o 
  -4   4   2      798.84      715.43     14.67 o 
  -3   4   2      132.03       85.68      5.99 o 
  -2   4   2     3842.09     4055.86     37.86 o 
  -1   4   2     4897.02     5071.91     48.87 o 
   0   4   2     2260.34     2117.50     43.30 o 
   1   4   2     4239.17     4445.15     35.41 o 
   2   4   2     3642.66     3930.34     73.25 o 
   3   4   2      193.56      174.94      9.09 o 
   4   4   2      781.35      711.13     13.62 o 
   5   4   2      129.21      119.40      6.25 o 
   6   4   2      530.19      564.44     17.91 o 
  -6   5   2       46.53       52.39      6.99 o 
  -5   5   2     1193.63     1197.97     15.06 o 
  -4   5   2     1988.25     1873.83     28.16 o 
  -3   5   2     1494.15     1501.32     28.59 o 
  -2   5   2     1345.34     1355.11     36.03 o 
  -1   5   2      839.94      920.03     26.14 o 
   0   5   2     3648.19     3663.76     61.77 o 
   1   5   2      794.38      850.90     10.84 o 
   2   5   2     1434.94     1506.90     36.62 o 
   3   5   2     1495.92     1487.15     17.46 o 
   4   5   2     1965.06     1848.81     37.49 o 
   5   5   2     1125.74     1090.89     23.28 o 
   6   5   2       48.07       40.87     13.14 o 
  -6   6   2      151.34      142.67      7.20 o 
  -5   6   2       81.91       80.83      5.95 o 
  -4   6   2      100.92      101.19      6.07 o 
  -3   6   2       39.21       26.53      6.41 o 
  -2   6   2      169.75      210.19     13.40 o 
  -1   6   2      547.19      568.71      7.20 o 
   0   6   2      130.61      114.25      5.01 o 
   1   6   2      548.50      576.89     11.45 o 
   2   6   2      168.17      209.07     12.70 o 
   3   6   2       25.82       19.11      5.76 o 
   4   6   2       96.32      106.75      9.76 o 
   5   6   2       91.49       88.93      5.73 o 
   6   6   2      139.39      124.96     13.50 o 
  -6   7   2       44.37       48.81      6.19 o 
  -5   7   2      420.77      419.16      7.40 o 
  -4   7   2      436.18      407.03      7.52 o 
  -3   7   2      346.61      307.25     12.00 o 
  -2   7   2     1477.35     1642.08     22.36 o 
  -1   7   2      327.91      348.95      9.99 o 
   0   7   2      180.34      204.07      6.19 o 
   1   7   2      342.11      371.54      8.42 o 
   2   7   2     1486.35     1670.51     17.24 o 
   3   7   2      309.94      288.02      5.56 o 
   4   7   2      437.89      391.23     10.50 o 
   5   7   2      440.42      414.96      9.74 o 
   6   7   2       48.78       38.36      5.13 o 
  -6   8   2      294.98      330.26      9.08 o 
  -5   8   2      356.03      381.70      7.07 o 
  -4   8   2        7.06        3.00      4.32 o 
  -3   8   2     1322.32     1229.90     33.39 o 
  -2   8   2      473.52      416.93     16.08 o 
  -1   8   2      234.33      207.61     12.40 o 
   0   8   2       46.90       53.77      6.64 o 
   1   8   2      241.62      220.05      7.40 o 
   2   8   2      580.68      507.62      8.73 o 
   3   8   2     1395.62     1317.32     24.54 o 
   4   8   2        7.74        7.68      4.36 o 
   5   8   2      371.29      383.08      8.51 o 
   6   8   2      323.39      334.80      8.67 o 
  -6   9   2       53.30       63.40      6.59 o 
  -5   9   2      241.04      248.51      7.34 o 
  -4   9   2      752.08      738.36     15.66 o 
  -3   9   2     2119.40     2028.86     35.89 o 
  -2   9   2      672.07      600.40      6.45 o 
  -1   9   2     1639.05     1596.03     41.76 o 
   0   9   2       28.10       23.79      5.84 o 
   1   9   2     1702.56     1727.10     19.32 o 
   2   9   2      679.96      620.94      6.27 o 
   3   9   2     2120.30     2114.35     44.13 o 
   4   9   2      713.66      682.23     13.13 o 
   5   9   2      257.52      235.04      6.77 o 
   6   9   2       42.01       39.56      6.10 o 
  -6  10   2      268.63      314.53      9.57 o 
  -5  10   2       48.56       51.12      3.72 o 
  -4  10   2       86.40       81.67      4.07 o 
  -3  10   2      303.00      286.26      4.67 o 
  -2  10   2      671.66      655.76     10.72 o 
  -1  10   2     4110.36     4188.25     55.86 o 
   0  10   2     1966.65     2076.62     14.20 o 
   1  10   2     4078.98     4260.17     55.27 o 
   2  10   2      754.30      719.23      8.87 o 
   3  10   2      320.95      303.31      5.08 o 
   4  10   2      117.61      101.82      4.01 o 
   5  10   2       48.41       41.83      3.12 o 
   6  10   2      268.86      317.53     10.76 o 
  -5  11   2        3.41       -0.09      3.26 o 
  -4  11   2      136.16      124.58      3.98 o 
  -3  11   2      507.31      481.37      9.05 o 
  -2  11   2       58.13       58.32      4.77 o 
  -1  11   2      902.48      876.75     13.83 o 
   0  11   2      788.45      698.00      6.75 o 
   1  11   2      882.02      859.25     10.51 o 
   2  11   2       51.56       55.90      3.24 o 
   3  11   2      491.44      448.12      8.06 o 
   4  11   2      133.68      117.81      4.38 o 
   5  11   2        5.18        4.26      2.82 o 
  -5  12   2        4.46        7.46      2.97 o 
  -4  12   2      423.69      467.51      8.13 o 
  -3  12   2      474.95      474.83      5.98 o 
  -2  12   2     2978.78     2884.72     35.06 o 
  -1  12   2     1053.04     1072.89     21.01 o 
   0  12   2      223.67      236.47      3.64 o 
   1  12   2      927.97      933.23     13.96 o 
   2  12   2     2962.50     2872.27     37.10 o 
   3  12   2      533.77      532.90      7.42 o 
   4  12   2      396.27      418.47      7.31 o 
   5  12   2        3.20        7.02      2.48 o 
  -5  13   2      119.88      111.43      5.49 o 
  -4  13   2      286.96      305.62      4.99 o 
  -3  13   2      948.88      972.60      8.64 o 
  -2  13   2      991.05      991.90     11.28 o 
  -1  13   2      451.07      439.64      9.47 o 
   0  13   2      935.09      907.64     13.35 o 
   1  13   2      470.36      480.05      8.25 o 
   2  13   2      940.70      934.81     11.85 o 
   3  13   2      927.61      932.49      8.53 o 
   4  13   2      279.86      287.50      5.62 o 
   5  13   2      114.58       96.74      6.86 o 
  -5  14   2        0.25        7.08      3.75 o 
  -4  14   2       60.44       64.09      3.63 o 
  -3  14   2      100.39      102.43      3.68 o 
  -2  14   2     3399.56     3530.94     40.00 o 
  -1  14   2      219.86      213.88      5.66 o 
   0  14   2      213.65      213.80      3.83 o 
   1  14   2      205.81      205.04      3.74 o 
   2  14   2     3211.19     3334.44     27.19 o 
   3  14   2      101.96      107.38      3.34 o 
   4  14   2       46.78       48.09      2.69 o 
   5  14   2        1.24        5.80      4.01 o 
  -4  15   2      265.05      267.72      5.84 o 
  -3  15   2      106.06      106.81      3.68 o 
  -2  15   2      361.43      357.26      4.45 o 
  -1  15   2      314.60      302.54      4.49 o 
   0  15   2      200.03      183.15      4.36 o 
   1  15   2      232.75      211.23      4.85 o 
   2  15   2      332.48      323.48      7.26 o 
   3  15   2       92.25       88.96      3.75 o 
   4  15   2      248.98      252.76      6.73 o 
  -4  16   2       63.67       57.08      2.46 o 
  -3  16   2      379.87      398.39      7.83 o 
  -2  16   2       93.83       99.03      4.23 o 
  -1  16   2      675.32      658.87      7.75 o 
   0  16   2        7.47        3.36      3.34 o 
   1  16   2      623.68      581.44     12.33 o 
   2  16   2       89.35       88.84      3.27 o 
   3  16   2      429.41      441.53      7.00 o 
   4  16   2       50.72       43.43      2.54 o 
  -4  17   2      179.02      157.99      7.95 o 
  -3  17   2      157.39      164.97      5.05 o 
  -2  17   2       62.28       65.36      3.03 o 
  -1  17   2      430.79      432.51      5.83 o 
   0  17   2       59.81       52.50      5.21 o 
   1  17   2      397.80      399.57     11.43 o 
   2  17   2       51.86       50.67      3.16 o 
   3  17   2      173.93      183.14      5.75 o 
   4  17   2      180.19      184.93      8.67 o 
  -3  18   2      265.28      284.05      6.51 o 
  -2  18   2      101.96      104.99      5.19 o 
  -1  18   2      751.88      808.63     19.28 o 
   0  18   2       92.08      106.28      5.40 o 
   1  18   2      669.58      706.79     22.35 o 
   2  18   2       96.52      101.96      6.22 o 
   3  18   2      252.20      262.76     12.57 o 
  -3  19   2       29.13       23.94      3.66 o 
  -2  19   2       67.02       65.27      4.09 o 
  -1  19   2       84.45       88.16      7.32 o 
   0  19   2      248.22      262.98      8.93 o 
   1  19   2       99.63      108.07      6.99 o 
   2  19   2       57.74       50.62      4.10 o 
   3  19   2       26.34       25.92      4.19 o 
  -2  20   2      411.44      436.99     15.61 o 
  -1  20   2      183.52      194.73      6.70 o 
   0  20   2       77.06       78.23      4.99 o 
   1  20   2      170.66      187.92      6.41 o 
   2  20   2      403.18      468.62     25.33 o 
  -1  21   2       36.31       28.72      5.37 o 
   0  21   2        3.13        1.30      4.01 o 
   1  21   2       26.59       35.48      5.48 o 
   1   0   3     1597.53     1565.46     29.20 o 
   2   0   3        8.48       17.34      4.73 o 
   3   0   3       56.38       91.78      7.69 o 
   4   0   3      935.36      909.20     16.04 o 
   5   0   3        5.94        1.82      5.51 o 
   6   0   3        2.07       -5.81      7.45 o 
  -6   1   3       54.43       40.29      9.39 o 
  -5   1   3       64.33       50.97      7.91 o 
  -4   1   3     1755.18     1516.62    105.72 o 
  -3   1   3       53.29       58.30      6.27 o 
  -2   1   3      794.30      786.17     17.43 o 
  -1   1   3      519.73      532.97      4.52 o 
   0   1   3    13867.41    15057.85    105.27 o 
   1   1   3      472.31      483.83     16.63 o 
   2   1   3      685.99      662.88      9.02 o 
   3   1   3       67.07       58.79      6.19 o 
   4   1   3     1618.84     1446.53     61.26 o 
   5   1   3       77.60       70.46      6.54 o 
   6   1   3       41.71       34.64      8.24 o 
  -6   2   3      219.44      246.19     10.59 o 
  -5   2   3      101.76      101.36      6.79 o 
  -4   2   3      100.51      103.78     15.01 o 
  -3   2   3      106.92       85.03      5.56 o 
  -2   2   3     1880.86     1940.53     28.43 o 
  -1   2   3     2125.56     2260.53     21.49 o 
   0   2   3     2254.08     2370.12     14.50 o 
   1   2   3     2436.89     2303.98    126.94 o 
   2   2   3     2206.51     2153.27     55.28 o 
   3   2   3      195.17      172.44      9.71 o 
   4   2   3      112.59      103.55     12.12 o 
   5   2   3      122.59      126.27      8.36 o 
   6   2   3      206.45      227.78      9.81 o 
  -6   3   3       35.85       28.04      8.74 o 
  -5   3   3       29.78       26.82      6.52 o 
  -4   3   3     1267.45     1171.61     48.12 o 
  -3   3   3      209.11      161.54      5.89 o 
  -2   3   3      193.26      202.64      4.70 o 
  -1   3   3    13402.85    13396.37    107.28 o 
   0   3   3     2301.14     2392.87     39.64 o 
   1   3   3    14020.71    13527.29    209.46 o 
   2   3   3      149.23      165.69      6.65 o 
   3   3   3      233.58      199.04      7.38 o 
   4   3   3     1229.56     1182.48     17.32 o 
   5   3   3       36.55       29.08      5.59 o 
   6   3   3       34.16       31.47      8.01 o 
  -6   4   3      431.47      491.75     34.67 o 
  -5   4   3      172.91      177.08      6.92 o 
  -4   4   3      226.44      190.07      5.70 o 
  -3   4   3      793.84      680.03     17.36 o 
  -2   4   3     1875.58     1780.30     15.96 o 
  -1   4   3      373.65      365.50      5.38 o 
   0   4   3    15968.28    16232.73     49.79 o 
   1   4   3      324.68      318.69      5.67 o 
   2   4   3     1764.59     1715.71     25.67 o 
   3   4   3      743.37      640.00     10.01 o 
   4   4   3      218.33      190.38      6.54 o 
   5   4   3      154.63      147.45      7.05 o 
   6   4   3      453.66      513.06     45.38 o 
  -6   5   3      180.07      207.63      7.67 o 
  -5   5   3       61.71       51.93      6.26 o 
  -4   5   3      196.94      188.44      7.04 o 
  -3   5   3      696.52      641.61     15.51 o 
  -2   5   3      478.31      481.35     13.84 o 
  -1   5   3     1726.48     1697.68     16.27 o 
   0   5   3      409.25      426.57     12.43 o 
   1   5   3     1783.87     1806.81     22.69 o 
   2   5   3      452.37      449.69      8.85 o 
   3   5   3      688.40      671.15      9.90 o 
   4   5   3      166.37      164.21      6.78 o 
   5   5   3       73.17       72.67      5.96 o 
   6   5   3      182.24      202.07      8.99 o 
  -6   6   3      206.08      238.16      8.93 o 
  -5   6   3      706.74      738.08     15.27 o 
  -4   6   3      489.23      439.50     13.79 o 
  -3   6   3      147.71      145.07      8.67 o 
  -2   6   3     2939.38     2971.45     86.43 o 
  -1   6   3     1196.03     1405.54     26.40 o 
   0   6   3     4027.85     4083.90    128.88 o 
   1   6   3     1349.85     1592.38     27.45 o 
   2   6   3     3162.66     3329.65     45.74 o 
   3   6   3      164.56      168.68      6.66 o 
   4   6   3      529.52      486.12     15.37 o 
   5   6   3      737.96      755.59     22.03 o 
   6   6   3      264.57      259.57     48.26 o 
  -6   7   3        5.27        9.95      5.71 o 
  -5   7   3       57.30       53.54      4.95 o 
  -4   7   3      238.41      246.33      5.38 o 
  -3   7   3      167.72      147.24      6.57 o 
  -2   7   3     2178.34     2363.20     59.53 o 
  -1   7   3      437.27      430.48      8.89 o 
   0   7   3     1737.66     1650.27     20.70 o 
   1   7   3      356.08      348.88     11.01 o 
   2   7   3     2218.72     2292.77     34.42 o 
   3   7   3      108.89       98.46      8.16 o 
   4   7   3      248.38      251.98      6.38 o 
   5   7   3       50.94       43.26      5.70 o 
   6   7   3        7.01        2.06      5.59 o 
  -6   8   3       80.87       97.97      5.99 o 
  -5   8   3       24.79       25.85      4.98 o 
  -4   8   3      507.89      466.27      8.52 o 
  -3   8   3      236.76      204.65      5.81 o 
  -2   8   3      884.86      826.40     10.17 o 
  -1   8   3      439.98      522.91     15.56 o 
   0   8   3      720.72      767.70     12.04 o 
   1   8   3      480.58      558.90     13.94 o 
   2   8   3      800.73      712.90      5.97 o 
   3   8   3      271.08      246.63      8.34 o 
   4   8   3      446.95      402.96      6.99 o 
   5   8   3       30.18       28.82      3.72 o 
   6   8   3       85.57      102.95     11.70 o 
  -6   9   3       74.28       69.94      5.02 o 
  -5   9   3       89.98       91.94      4.63 o 
  -4   9   3      602.76      593.47     11.20 o 
  -3   9   3      515.11      472.13      8.89 o 
  -2   9   3      107.95       85.96      5.20 o 
  -1   9   3       74.76       60.57      3.97 o 
   0   9   3     1102.35     1208.53     45.66 o 
   1   9   3       60.53       59.79      3.49 o 
   2   9   3       73.72       61.91      3.37 o 
   3   9   3      482.04      462.17      8.21 o 
   4   9   3      598.86      577.34      7.07 o 
   5   9   3      106.26       99.56      3.78 o 
   6   9   3       69.57       65.62     10.07 o 
  -5  10   3       40.94       43.52      3.51 o 
  -4  10   3      164.55      160.85      4.45 o 
  -3  10   3     1193.33     1130.45     16.72 o 
  -2  10   3     1067.41     1075.77     16.52 o 
  -1  10   3      419.19      412.44      9.23 o 
   0  10   3      435.70      463.26      8.28 o 
   1  10   3      443.77      434.81      5.98 o 
   2  10   3     1156.46     1151.56     13.62 o 
   3  10   3     1090.75     1041.67     10.42 o 
   4  10   3      196.11      186.63      5.44 o 
   5  10   3       45.91       44.99      3.11 o 
  -5  11   3        3.60        6.05      2.85 o 
  -4  11   3      797.19      818.94     14.03 o 
  -3  11   3      156.86      148.83      3.71 o 
  -2  11   3      131.59      130.59      5.53 o 
  -1  11   3     2615.56     2612.03     59.79 o 
   0  11   3     1956.07     2028.08     31.32 o 
   1  11   3     2610.10     2589.07     22.97 o 
   2  11   3      144.00      137.71      3.87 o 
   3  11   3      145.78      140.84      3.94 o 
   4  11   3      891.25      887.08      8.46 o 
   5  11   3        7.39        7.57      2.80 o 
  -5  12   3      446.90      448.23     14.94 o 
  -4  12   3        0.79        0.30      3.23 o 
  -3  12   3      449.00      433.18      8.02 o 
  -2  12   3      305.57      287.36      4.58 o 
  -1  12   3      233.14      208.74      6.13 o 
   0  12   3      786.37      765.18      6.25 o 
   1  12   3      248.28      231.81      4.30 o 
   2  12   3      329.55      324.70      4.07 o 
   3  12   3      488.91      474.67      4.88 o 
   4  12   3        2.05        3.27      3.38 o 
   5  12   3      416.23      404.88     14.04 o 
  -5  13   3       58.66       62.44      4.63 o 
  -4  13   3      593.16      650.30      9.91 o 
  -3  13   3      226.13      240.65      4.41 o 
  -2  13   3      129.54      120.58      4.00 o 
  -1  13   3       65.48       69.14      3.56 o 
   0  13   3       42.67       41.96      3.26 o 
   1  13   3      108.16      104.50      3.67 o 
   2  13   3      143.01      136.66      3.44 o 
   3  13   3      165.86      177.48      3.84 o 
   4  13   3      600.13      644.34      9.03 o 
   5  13   3       67.83       76.18      4.73 o 
  -5  14   3      257.36      264.84     21.72 o 
  -4  14   3      333.46      364.03      8.40 o 
  -3  14   3      365.65      372.66      5.31 o 
  -2  14   3      340.16      337.45      4.53 o 
  -1  14   3      614.99      600.73      6.78 o 
   0  14   3      401.01      373.07      4.87 o 
   1  14   3      645.54      630.56      8.53 o 
   2  14   3      377.45      376.72      4.85 o 
   3  14   3      312.58      323.39      4.37 o 
   4  14   3      323.41      337.82      8.45 o 
   5  14   3      270.83      273.07     10.37 o 
  -4  15   3      343.84      348.63      6.27 o 
  -3  15   3       93.50      104.39      3.78 o 
  -2  15   3      202.50      219.83      3.96 o 
  -1  15   3      168.83      164.62      3.92 o 
   0  15   3     1578.98     1486.30     13.83 o 
   1  15   3      182.32      180.14      5.63 o 
   2  15   3      227.18      239.01      4.52 o 
   3  15   3       60.56       65.52      3.15 o 
   4  15   3      323.60      318.57      9.14 o 
  -4  16   3       38.93       38.77      2.45 o 
  -3  16   3       22.85       18.90      3.13 o 
  -2  16   3      190.99      201.91      3.72 o 
  -1  16   3       60.21       53.38      3.45 o 
   0  16   3      422.45      401.51      6.61 o 
   1  16   3       75.05       64.27      4.11 o 
   2  16   3      158.62      165.86      4.29 o 
   3  16   3       24.84       20.87      3.09 o 
   4  16   3       31.27       33.87      2.65 o 
  -4  17   3       77.20       70.97      3.50 o 
  -3  17   3      236.11      236.39      4.39 o 
  -2  17   3      105.07       98.14      3.39 o 
  -1  17   3       15.92       20.67      3.52 o 
   0  17   3       20.79       19.47      4.70 o 
   1  17   3       21.69       29.31      4.92 o 
   2  17   3       82.24       76.93      4.63 o 
   3  17   3      264.40      271.80     11.09 o 
   4  17   3       65.63       66.07      3.41 o 
  -3  18   3      317.69      314.69     10.54 o 
  -2  18   3      897.83      945.67     30.13 o 
  -1  18   3       86.73       76.88      3.97 o 
   0  18   3       11.92       12.95      4.57 o 
   1  18   3       92.53       96.29      5.99 o 
   2  18   3      960.11      981.61     36.31 o 
   3  18   3      294.81      298.29     20.43 o 
  -3  19   3       90.93       75.72      4.48 o 
  -2  19   3      200.28      205.51      9.91 o 
  -1  19   3      505.51      529.68     15.74 o 
   0  19   3      255.85      302.33     13.58 o 
   1  19   3      510.72      548.52     17.63 o 
   2  19   3      209.70      243.06      7.67 o 
   3  19   3       92.74       86.63      5.72 o 
  -2  20   3      214.90      204.96      6.91 o 
  -1  20   3        2.38        4.71      3.61 o 
   0  20   3        4.16        6.43      5.23 o 
   1  20   3        7.57        9.97      5.77 o 
   2  20   3      199.69      187.87      7.80 o 
   0  21   3        4.23        8.47      4.01 o 
   0   0   4      683.83      689.95     24.29 o 
   1   0   4    19619.64    18776.46     34.74 o 
   2   0   4      303.02      278.57      6.78 o 
   3   0   4      327.55      324.21     13.39 o 
   4   0   4     2436.06     2253.96     68.23 o 
   5   0   4      516.98      557.86     24.71 o 
   6   0   4      208.11      242.34     14.37 o 
  -6   1   4      145.63      163.62     13.69 o 
  -5   1   4       22.40       18.71      6.06 o 
  -4   1   4     1946.09     1911.93     15.24 o 
  -3   1   4      455.50      446.85     13.05 o 
  -2   1   4     1054.09     1108.83     16.38 o 
  -1   1   4     2075.42     2028.21     19.63 o 
   0   1   4      183.72      186.45      4.01 o 
   1   1   4     2182.09     2140.88     43.64 o 
   2   1   4      913.61      959.87     25.36 o 
   3   1   4      410.55      393.74     20.00 o 
   4   1   4     2060.70     1969.81     50.21 o 
   5   1   4       28.09       30.57      5.94 o 
   6   1   4      138.68      137.62     11.21 o 
  -6   2   4       49.54       31.80      9.16 o 
  -5   2   4      534.49      548.87     10.03 o 
  -4   2   4     2403.17     2205.59     60.56 o 
  -3   2   4     4956.40     5065.10    114.63 o 
  -2   2   4     1644.66     1788.13     25.73 o 
  -1   2   4    10961.44    10950.73     60.08 o 
   0   2   4     7298.26     7366.83     30.62 o 
   1   2   4    11060.00    11113.91    300.01 o 
   2   2   4     1910.75     2079.08     50.07 o 
   3   2   4     4873.27     4829.76    113.97 o 
   4   2   4     2265.59     2137.31     29.01 o 
   5   2   4      559.90      559.64     11.54 o 
   6   2   4       48.30       40.15      8.57 o 
  -6   3   4       51.45       46.49      6.96 o 
  -5   3   4      818.62      821.46     22.80 o 
  -4   3   4      180.04      184.98      6.48 o 
  -3   3   4       75.87       70.77      5.17 o 
  -2   3   4      344.63      282.94      5.75 o 
  -1   3   4     2815.84     2833.90     21.63 o 
   0   3   4     6170.19     6386.93     80.52 o 
   1   3   4     2840.95     2793.38     72.66 o 
   2   3   4      399.05      303.31     17.77 o 
   3   3   4      125.15      130.87     14.56 o 
   4   3   4      222.67      211.97      6.58 o 
   5   3   4      782.44      759.84     43.37 o 
   6   3   4       39.59       37.05      7.97 o 
  -6   4   4      599.47      597.43     24.41 o 
  -5   4   4      381.65      383.58      7.88 o 
  -4   4   4       70.47       58.61      4.77 o 
  -3   4   4      971.79      937.97     25.00 o 
  -2   4   4     1293.40     1418.74     17.31 o 
  -1   4   4     3136.08     3168.82     43.15 o 
   0   4   4     3271.77     3491.15     14.27 o 
   1   4   4     3163.10     3234.49     61.43 o 
   2   4   4     1049.33     1183.21     21.60 o 
   3   4   4      919.62      984.16     15.02 o 
   4   4   4       90.84       82.68      6.29 o 
   5   4   4      373.86      360.99     17.96 o 
   6   4   4      537.17      583.74     37.92 o 
  -6   5   4       43.17       49.19      6.54 o 
  -5   5   4      901.47      926.36     10.12 o 
  -4   5   4        6.53        8.06      5.66 o 
  -3   5   4      290.50      316.58     17.70 o 
  -2   5   4      132.51      117.29      5.66 o 
  -1   5   4     1131.79     1115.34     21.18 o 
   0   5   4      204.29      182.63      5.55 o 
   1   5   4     1171.68     1205.80     10.52 o 
   2   5   4      112.43       94.49      6.17 o 
   3   5   4      244.80      273.86      6.19 o 
   4   5   4        2.80        4.72      3.77 o 
   5   5   4      871.27      865.65     19.58 o 
   6   5   4       59.28       54.24      7.51 o 
  -6   6   4      111.99      119.43      5.67 o 
  -5   6   4      698.22      710.51      9.19 o 
  -4   6   4      990.65      941.68     24.23 o 
  -3   6   4      488.46      412.27      9.21 o 
  -2   6   4      336.02      344.51      7.48 o 
  -1   6   4     4297.37     4575.25     50.97 o 
   0   6   4      352.07      317.85      9.40 o 
   1   6   4     4262.02     4596.21     68.23 o 
   2   6   4      312.29      327.94      9.42 o 
   3   6   4      547.74      506.39     11.49 o 
   4   6   4     1020.88      973.53     14.57 o 
   5   6   4      666.61      647.30     15.67 o 
   6   6   4       86.18       77.84     13.02 o 
  -6   7   4       94.30      103.62      5.41 o 
  -5   7   4      621.58      610.15      9.87 o 
  -4   7   4     1623.23     1603.14     14.56 o 
  -3   7   4      681.66      623.47     23.62 o 
  -2   7   4     1712.24     1694.92     24.85 o 
  -1   7   4      134.22      156.83      6.63 o 
   0   7   4       14.95        8.23      3.62 o 
   1   7   4      162.54      166.17      6.14 o 
   2   7   4     1681.21     1673.49     26.69 o 
   3   7   4      726.58      689.34     17.67 o 
   4   7   4     1638.44     1577.35     23.65 o 
   5   7   4      626.27      583.81     13.56 o 
   6   7   4      111.87      110.28     20.08 o 
  -6   8   4       91.10      102.16     10.45 o 
  -5   8   4      233.53      260.15      5.23 o 
  -4   8   4      250.49      235.33      5.40 o 
  -3   8   4      167.60      178.26      4.50 o 
  -2   8   4        8.57        8.86      2.71 o 
  -1   8   4     4040.77     4348.29     88.33 o 
   0   8   4      488.03      520.60     19.62 o 
   1   8   4     3815.89     4076.21    130.98 o 
   2   8   4        2.52        2.95      2.42 o 
   3   8   4      152.97      172.82      5.85 o 
   4   8   4      256.91      226.81      4.91 o 
   5   8   4      258.81      257.75      8.85 o 
   6   8   4       87.70       97.74     11.14 o 
  -6   9   4       11.45       21.80      7.15 o 
  -5   9   4      276.89      271.35      5.42 o 
  -4   9   4      205.76      221.28      5.74 o 
  -3   9   4       77.47       72.35      3.35 o 
  -2   9   4       74.91       67.70      3.48 o 
  -1   9   4      574.02      546.95     11.88 o 
   0   9   4     6461.30     6589.15    127.94 o 
   1   9   4      487.08      466.02      7.40 o 
   2   9   4       55.03       47.80      2.95 o 
   3   9   4       77.00       77.33      3.50 o 
   4   9   4      187.54      184.63      4.52 o 
   5   9   4      291.45      259.45      5.32 o 
   6   9   4        6.85        0.30      8.85 o 
  -5  10   4       99.66      100.83      3.65 o 
  -4  10   4      819.64      840.01     16.28 o 
  -3  10   4     2373.61     2317.55     33.60 o 
  -2  10   4      634.30      636.69      9.76 o 
  -1  10   4     1120.82     1059.34     15.72 o 
   0  10   4     1089.33     1015.35     10.07 o 
   1  10   4     1040.26     1015.12     10.20 o 
   2  10   4      616.61      617.05      9.89 o 
   3  10   4     2401.17     2359.51     18.27 o 
   4  10   4      819.46      804.80      9.63 o 
   5  10   4       90.46       86.54      3.32 o 
  -5  11   4      263.29      263.57      9.33 o 
  -4  11   4      550.20      575.87      5.51 o 
  -3  11   4      129.40      119.44      3.70 o 
  -2  11   4      638.87      612.10      8.49 o 
  -1  11   4      140.64      122.14      5.65 o 
   0  11   4      495.76      482.04      9.92 o 
   1  11   4      118.05       96.55      2.76 o 
   2  11   4      559.58      537.87     10.31 o 
   3  11   4      183.00      175.49      3.95 o 
   4  11   4      534.51      528.96      7.32 o 
   5  11   4      305.48      282.70      6.90 o 
  -5  12   4      149.04      146.69      7.26 o 
  -4  12   4      293.42      307.79      5.78 o 
  -3  12   4      349.54      343.94      4.39 o 
  -2  12   4      998.86      978.39     13.02 o 
  -1  12   4     2141.31     2140.99     43.50 o 
   0  12   4        5.84        7.30      3.56 o 
   1  12   4     2182.50     2261.16     22.01 o 
   2  12   4      850.05      848.84      8.66 o 
   3  12   4      330.56      332.21      4.66 o 
   4  12   4      332.42      345.28      5.79 o 
   5  12   4      165.99      156.07      5.15 o 
  -5  13   4      176.32      166.94      5.23 o 
  -4  13   4      409.44      456.59      5.08 o 
  -3  13   4      550.42      574.33      7.58 o 
  -2  13   4       77.79       77.51      3.67 o 
  -1  13   4      468.05      453.54      7.74 o 
   0  13   4     1072.60     1004.79     11.24 o 
   1  13   4      413.08      403.58      7.28 o 
   2  13   4       87.18       85.54      3.09 o 
   3  13   4      516.31      532.51      5.57 o 
   4  13   4      379.86      400.09      4.77 o 
   5  13   4      175.35      157.63      6.41 o 
  -5  14   4      105.51       99.67      5.96 o 
  -4  14   4      324.22      335.28      5.37 o 
  -3  14   4      152.90      151.08      4.04 o 
  -2  14   4      322.02      328.52      6.69 o 
  -1  14   4      597.70      565.09     10.49 o 
   0  14   4        1.06        6.25      3.79 o 
   1  14   4      660.76      624.75      8.43 o 
   2  14   4      323.27      310.72      6.96 o 
   3  14   4      127.30      131.94      3.45 o 
   4  14   4      290.89      295.11      6.03 o 
   5  14   4      110.05      107.81      4.69 o 
  -4  15   4       58.91       56.60      2.56 o 
  -3  15   4      367.98      409.30      6.15 o 
  -2  15   4      215.09      210.29      4.03 o 
  -1  15   4      364.23      349.88      6.40 o 
   0  15   4       19.80       19.71      4.03 o 
   1  15   4      395.60      350.72      9.58 o 
   2  15   4      260.86      259.90      9.50 o 
   3  15   4      364.87      380.51      7.56 o 
   4  15   4       81.04       80.23      2.72 o 
  -4  16   4       72.25       73.37      2.66 o 
  -3  16   4      226.17      231.42      4.64 o 
  -2  16   4      258.33      258.12      5.56 o 
  -1  16   4      190.21      198.67      5.31 o 
   0  16   4      435.54      430.17      6.65 o 
   1  16   4      212.94      220.66      4.50 o 
   2  16   4      302.21      295.42      4.59 o 
   3  16   4      232.10      243.85      5.41 o 
   4  16   4       66.66       71.38      3.47 o 
  -3  17   4        4.15        6.12      2.55 o 
  -2  17   4       34.41       30.69      3.22 o 
  -1  17   4      370.79      403.54      7.09 o 
   0  17   4        7.05        4.43      4.45 o 
   1  17   4      335.80      351.28      9.01 o 
   2  17   4       29.48       22.39      3.56 o 
   3  17   4        1.86        2.49      3.21 o 
  -3  18   4      142.22      143.53      3.70 o 
  -2  18   4       96.46       96.53      3.59 o 
  -1  18   4       45.87       39.08      4.01 o 
   0  18   4       96.48      102.23      6.43 o 
   1  18   4       45.80       47.87      6.36 o 
   2  18   4      121.53      125.05      8.04 o 
   3  18   4      117.35      132.69      8.13 o 
  -2  19   4      409.43      417.04     12.43 o 
  -1  19   4       69.47       66.25      4.06 o 
   0  19   4        8.75        6.85      4.75 o 
   1  19   4       57.09       63.35      7.17 o 
   2  19   4      423.56      439.10     17.30 o 
  -2  20   4      128.65      114.95      9.70 o 
  -1  20   4      361.67      343.12     21.33 o 
   0  20   4      116.42      104.06      6.27 o 
   1  20   4      320.05      339.94     10.17 o 
   2  20   4      113.81      106.44      6.17 o 
   0  21   4      770.24      728.13     31.01 o 
   1   0   5     2495.17     2559.69     23.13 o 
   2   0   5     1606.38     1687.19     19.58 o 
   3   0   5      616.12      598.39     25.82 o 
   4   0   5      213.76      198.39      5.71 o 
   5   0   5      313.99      381.98     13.50 o 
   6   0   5        0.89       56.20     13.00 o 
  -6   1   5      351.58      418.79     15.60 o 
  -5   1   5     1064.99     1056.85     39.64 o 
  -4   1   5      141.65      139.13      6.65 o 
  -3   1   5     1898.42     1862.27     64.28 o 
  -2   1   5     1436.99     1496.19     20.73 o 
  -1   1   5     3426.97     3669.50     68.60 o 
   0   1   5    11179.67    12794.03     35.89 o 
   1   1   5     3364.12     3567.34     92.52 o 
   2   1   5     1499.86     1564.29     57.77 o 
   3   1   5     1938.66     1872.20     37.39 o 
   4   1   5      165.48      151.71      6.05 o 
   5   1   5     1133.31     1168.03     68.86 o 
   6   1   5      339.21      396.13     15.44 o 
  -6   2   5       19.71        7.19     12.01 o 
  -5   2   5     1754.29     1838.64     47.49 o 
  -4   2   5      231.80      205.05      7.63 o 
  -3   2   5       73.80       84.67      7.18 o 
  -2   2   5      945.64      905.33     16.06 o 
  -1   2   5     1697.49     1661.59     35.94 o 
   0   2   5      177.32      201.72      5.15 o 
   1   2   5     1719.52     1773.06     48.59 o 
   2   2   5     1077.99      936.98     79.56 o 
   3   2   5       87.02       92.85      7.81 o 
   4   2   5      244.90      220.31      7.06 o 
   5   2   5     1676.96     1648.92     81.25 o 
   6   2   5       13.66        8.49      7.96 o 
  -6   3   5       42.63       39.55      7.50 o 
  -5   3   5      525.57      526.58      9.15 o 
  -4   3   5      482.11      419.80      8.90 o 
  -3   3   5       84.90       72.32      9.48 o 
  -2   3   5      130.49      149.49      5.59 o 
  -1   3   5      480.30      441.48     14.25 o 
   0   3   5      988.59     1057.63     16.87 o 
   1   3   5      704.17      635.50     33.42 o 
   2   3   5      109.59      102.72     10.60 o 
   3   3   5       70.09       51.87      6.27 o 
   4   3   5      426.03      379.18     11.57 o 
   5   3   5      476.50      463.51     14.87 o 
   6   3   5       41.74       30.90      7.74 o 
  -6   4   5       70.06       79.83      5.47 o 
  -5   4   5      461.69      488.18     12.77 o 
  -4   4   5     1525.35     1466.62     30.65 o 
  -3   4   5      548.78      520.39     15.94 o 
  -2   4   5     4453.06     4535.89     70.07 o 
  -1   4   5     2434.14     2606.07     40.88 o 
   0   4   5    15634.72    15900.91    169.66 o 
   1   4   5     2476.39     2662.42     57.38 o 
   2   4   5     4186.65     4459.69     82.11 o 
   3   4   5      584.31      564.00      8.64 o 
   4   4   5     1560.78     1531.80     34.53 o 
   5   4   5      513.79      513.88     22.49 o 
   6   4   5       72.64       70.77     10.81 o 
  -6   5   5      322.70      344.92     16.45 o 
  -5   5   5      347.49      336.22      7.64 o 
  -4   5   5      190.09      180.11      6.29 o 
  -3   5   5      206.91      210.46      7.08 o 
  -2   5   5      276.40      253.18      7.01 o 
  -1   5   5     1602.54     1504.98     11.35 o 
   0   5   5      978.91      989.15     10.47 o 
   1   5   5     1689.02     1701.00     26.76 o 
   2   5   5      340.63      327.73      8.26 o 
   3   5   5      202.48      195.88      6.60 o 
   4   5   5      220.11      199.87      4.28 o 
   5   5   5      470.81      450.64     11.22 o 
   6   5   5      334.82      268.60     43.65 o 
  -6   6   5      199.51      191.53     13.69 o 
  -5   6   5       71.11       60.28      5.10 o 
  -4   6   5     1657.54     1674.40     17.61 o 
  -3   6   5      143.67      134.93      4.44 o 
  -2   6   5      379.03      370.14      9.81 o 
  -1   6   5     2968.49     3068.92     58.96 o 
   0   6   5     1692.69     1546.26     45.14 o 
   1   6   5     2816.03     3047.07     43.05 o 
   2   6   5      323.09      301.99      8.20 o 
   3   6   5      172.38      174.54      5.92 o 
   4   6   5     1748.81     1709.36     26.78 o 
   5   6   5       72.71       55.92      4.65 o 
   6   6   5      211.76      156.59     26.07 o 
  -6   7   5      148.83      148.69     21.33 o 
  -5   7   5       88.75       75.24      5.42 o 
  -4   7   5      270.52      265.03      4.73 o 
  -3   7   5      466.37      428.49     11.61 o 
  -2   7   5       82.82       76.31      2.58 o 
  -1   7   5      869.62      849.42     28.18 o 
   0   7   5     3612.34     3765.12    103.65 o 
   1   7   5      784.20      774.00     19.89 o 
   2   7   5       63.42       55.13      2.75 o 
   3   7   5      523.32      508.36      5.34 o 
   4   7   5      217.66      204.65      5.08 o 
   5   7   5      106.13       92.99      4.45 o 
   6   7   5      153.76      132.86     21.19 o 
  -6   8   5       23.26       25.63      6.11 o 
  -5   8   5       98.42      106.13      5.00 o 
  -4   8   5     1322.88     1333.93     22.15 o 
  -3   8   5      519.78      521.72      8.44 o 
  -2   8   5      870.80      879.16     11.31 o 
  -1   8   5     8252.79     8626.45     96.85 o 
   0   8   5     2922.96     2850.70     50.02 o 
   1   8   5     8892.68     9266.93    145.61 o 
   2   8   5      869.45      871.99     13.13 o 
   3   8   5      488.65      502.73      7.95 o 
   4   8   5     1257.46     1234.85     13.55 o 
   5   8   5      117.12      116.11      4.07 o 
   6   8   5       23.71       38.00      9.09 o 
  -6   9   5      204.47      219.18      6.44 o 
  -5   9   5      431.66      489.59      9.88 o 
  -4   9   5      340.27      333.55      6.35 o 
  -3   9   5      820.33      771.43     14.56 o 
  -2   9   5      706.19      668.94      6.98 o 
  -1   9   5      493.10      461.96      8.04 o 
   0   9   5     1665.93     1815.88     31.14 o 
   1   9   5      544.63      520.65      7.04 o 
   2   9   5      734.13      692.26      5.42 o 
   3   9   5      903.48      881.67      7.19 o 
   4   9   5      338.75      326.17      4.34 o 
   5   9   5      496.90      491.99     11.77 o 
   6   9   5      225.05      227.64      6.64 o 
  -5  10   5      798.81      874.41     17.37 o 
  -4  10   5      122.00      124.07      5.35 o 
  -3  10   5      388.02      399.45      5.46 o 
  -2  10   5      794.59      793.39     10.01 o 
  -1  10   5      384.73      375.53      7.48 o 
   0  10   5      395.12      356.74      6.71 o 
   1  10   5      393.34      365.30      4.40 o 
   2  10   5      906.38      922.86     16.73 o 
   3  10   5      404.99      418.14      5.21 o 
   4  10   5      119.41      111.82      3.47 o 
   5  10   5      816.46      779.29     14.67 o 
  -5  11   5       66.52       62.69      3.29 o 
  -4  11   5      404.27      406.45      8.20 o 
  -3  11   5      218.21      220.50      5.25 o 
  -2  11   5      519.51      491.29      7.87 o 
  -1  11   5       52.26       67.90     12.96 o 
   0  11   5      109.50      105.87      3.83 o 
   1  11   5       91.39       87.70      2.96 o 
   2  11   5      526.87      532.70      7.95 o 
   3  11   5      184.53      187.94      3.68 o 
   4  11   5      352.28      371.71      4.91 o 
   5  11   5       48.84       40.58      2.61 o 
  -5  12   5      347.41      360.34     12.02 o 
  -4  12   5      281.11      289.57      5.31 o 
  -3  12   5      221.24      219.74      4.24 o 
  -2  12   5     1003.88      998.10      8.83 o 
  -1  12   5     1827.57     1791.45     24.99 o 
   0  12   5     2146.10     2157.90     35.51 o 
   1  12   5     1888.87     1902.73     20.40 o 
   2  12   5      902.58      949.02     11.76 o 
   3  12   5      186.48      181.83      3.66 o 
   4  12   5      243.19      248.44      4.35 o 
   5  12   5      388.83      384.12      9.70 o 
  -5  13   5      182.16      201.18     10.11 o 
  -4  13   5      193.76      203.47      4.30 o 
  -3  13   5       73.63       67.89      4.14 o 
  -2  13   5     1537.40     1544.50      9.76 o 
  -1  13   5      214.78      195.36      5.04 o 
   0  13   5       80.54       74.48      3.66 o 
   1  13   5      260.71      244.01      3.36 o 
   2  13   5     1435.96     1487.40     16.06 o 
   3  13   5       69.86       60.81      3.18 o 
   4  13   5      188.73      200.54      4.74 o 
   5  13   5      164.98      178.48      7.75 o 
  -4  14   5      452.76      466.56      7.32 o 
  -3  14   5      114.48      118.08      3.63 o 
  -2  14   5      147.22      151.13      4.11 o 
  -1  14   5      158.40      140.26      4.47 o 
   0  14   5      380.36      356.38      5.73 o 
   1  14   5      212.45      196.67      4.33 o 
   2  14   5      101.72      109.64      3.17 o 
   3  14   5      121.22      122.38      3.48 o 
   4  14   5      472.22      484.11      9.72 o 
  -4  15   5      145.38      136.50      3.33 o 
  -3  15   5      486.55      506.40      8.07 o 
  -2  15   5      162.59      155.84      4.25 o 
  -1  15   5      244.51      220.32      4.58 o 
   0  15   5      488.33      488.61      9.19 o 
   1  15   5      198.97      174.46      4.54 o 
   2  15   5      137.35      130.99      3.56 o 
   3  15   5      506.71      519.85      8.85 o 
   4  15   5      127.47      120.27      3.56 o 
  -4  16   5      201.57      199.29     12.94 o 
  -3  16   5      424.79      433.95      6.11 o 
  -2  16   5        3.74        4.22      3.19 o 
  -1  16   5      468.41      462.83      8.63 o 
   0  16   5     1173.05     1168.45     10.79 o 
   1  16   5      467.70      449.09     10.45 o 
   2  16   5        6.57        6.10      3.57 o 
   3  16   5      412.28      426.22      7.16 o 
   4  16   5      225.70      245.74      8.09 o 
  -3  17   5       11.05       15.23      2.43 o 
  -2  17   5        1.28        2.80      3.04 o 
  -1  17   5      330.97      334.54      5.90 o 
   0  17   5      253.73      272.79      8.27 o 
   1  17   5      297.90      307.76      6.18 o 
   2  17   5        0.51        2.19      3.64 o 
   3  17   5        8.35       14.20      3.33 o 
  -3  18   5        2.02        4.43      3.98 o 
  -2  18   5       27.80       38.31      3.74 o 
  -1  18   5       63.80       65.71      4.72 o 
   0  18   5      996.76     1039.20     37.37 o 
   1  18   5       53.73       40.71      5.94 o 
   2  18   5       28.55       40.61      7.68 o 
   3  18   5        4.04        8.39      4.98 o 
  -2  19   5       26.73       23.27      5.15 o 
  -1  19   5      163.50      162.66      5.12 o 
   0  19   5        0.63        4.59      4.72 o 
   1  19   5      139.04      136.49      7.28 o 
   2  19   5       22.83       17.46      5.43 o 
  -1  20   5      412.06      449.38     12.40 o 
   0  20   5       78.47       70.38      6.49 o 
   1  20   5      435.67      491.60     11.06 o 
   0   0   6      445.56      535.47     17.13 o 
   1   0   6      925.59      868.50     28.62 o 
   2   0   6       13.17       11.95      7.90 o 
   3   0   6       77.91       63.19      6.59 o 
   4   0   6     1860.01     1824.35     27.26 o 
   5   0   6      627.28      651.25     15.01 o 
   6   0   6       87.98      137.85     13.93 o 
  -6   1   6      332.56      298.93     80.09 o 
  -5   1   6        7.13       16.18      7.37 o 
  -4   1   6     1613.93     1631.52     21.67 o 
  -3   1   6      238.20      226.93     19.16 o 
  -2   1   6     2595.90     2685.92     79.37 o 
  -1   1   6     1713.71     1773.06     17.98 o 
   0   1   6    10419.89    11637.90     41.03 o 
   1   1   6     1527.75     1706.16     18.61 o 
   2   1   6     2462.19     2436.78     71.70 o 
   3   1   6      185.56      191.25     15.93 o 
   4   1   6     1853.37     1918.23     34.67 o 
   5   1   6       11.19       31.20     15.45 o 
   6   1   6      283.83      255.83     63.33 o 
  -6   2   6        4.24        6.81      5.50 o 
  -5   2   6      396.98      406.26     10.92 o 
  -4   2   6      337.79      311.51      5.94 o 
  -3   2   6     1089.55      873.05     25.61 o 
  -2   2   6     2812.72     2811.40     69.34 o 
  -1   2   6     7568.69     7863.05     85.66 o 
   0   2   6    20531.04    22355.22     53.57 o 
   1   2   6     8142.77     8384.96    196.75 o 
   2   2   6     2852.70     2883.78    115.30 o 
   3   2   6     1128.99     1032.28     37.57 o 
   4   2   6      432.85      413.46     12.76 o 
   5   2   6      398.66      373.50     29.88 o 
   6   2   6        3.71       -3.10     10.51 o 
  -6   3   6      284.37      282.37     48.65 o 
  -5   3   6      600.15      637.01     11.73 o 
  -4   3   6      372.34      358.33      7.83 o 
  -3   3   6     1146.28     1117.26     41.39 o 
  -2   3   6     4773.77     4972.53     58.64 o 
  -1   3   6     1070.83     1093.89     27.99 o 
   0   3   6      255.23      245.84      4.56 o 
   1   3   6      873.00      924.13     18.60 o 
   2   3   6     4801.99     5139.00    111.70 o 
   3   3   6     1007.56     1085.02     28.29 o 
   4   3   6      378.78      362.46      6.85 o 
   5   3   6      534.62      512.75     12.86 o 
   6   3   6      291.25      237.26     35.36 o 
  -6   4   6       35.44       32.85      5.24 o 
  -5   4   6      356.92      333.76     12.63 o 
  -4   4   6       61.50       52.93      3.45 o 
  -3   4   6      423.77      397.52      7.75 o 
  -2   4   6     1818.16     1921.09     35.69 o 
  -1   4   6     1052.03     1061.19     20.57 o 
   0   4   6     1507.77     1587.00     24.67 o 
   1   4   6     1146.23     1209.48     34.36 o 
   2   4   6     1832.56     1973.78     47.72 o 
   3   4   6      378.21      381.24      6.43 o 
   4   4   6       83.70       71.09      3.74 o 
   5   4   6      371.15      342.03     13.07 o 
   6   4   6       26.65       19.59      4.35 o 
  -6   5   6      178.14      169.72     17.20 o 
  -5   5   6      146.46      135.16      5.42 o 
  -4   5   6       70.56       77.45      3.74 o 
  -3   5   6     1118.54     1094.29     18.07 o 
  -2   5   6      808.72      807.82     20.94 o 
  -1   5   6      140.09      173.72      5.82 o 
   0   5   6      857.96      845.63     19.04 o 
   1   5   6      162.46      156.83     11.33 o 
   2   5   6      787.08      893.83     20.44 o 
   3   5   6     1040.50     1053.36     20.55 o 
   4   5   6       61.85       64.46      3.71 o 
   5   5   6      153.39      130.90      4.86 o 
   6   5   6      170.58      155.35     19.43 o 
  -6   6   6        4.59        4.80      5.01 o 
  -5   6   6      345.80      332.84      5.66 o 
  -4   6   6      370.70      360.13      5.25 o 
  -3   6   6     1534.69     1527.82     22.10 o 
  -2   6   6     1342.24     1335.38     15.38 o 
  -1   6   6      858.55      794.87     20.96 o 
   0   6   6     2221.11     2110.39     73.89 o 
   1   6   6      672.06      591.28     13.67 o 
   2   6   6     1330.29     1384.55     13.48 o 
   3   6   6     1542.43     1567.21     21.94 o 
   4   6   6      363.96      350.67      5.30 o 
   5   6   6      341.01      303.66      5.95 o 
   6   6   6        5.12        6.62      4.72 o 
  -5   7   6       40.15       36.92      4.46 o 
  -4   7   6     1212.25     1162.44     16.10 o 
  -3   7   6      797.46      754.82      5.42 o 
  -2   7   6      919.00      911.68      8.36 o 
  -1   7   6      249.32      251.84      9.18 o 
   0   7   6      303.27      339.39      8.96 o 
   1   7   6      289.79      308.48      7.51 o 
   2   7   6      857.82      864.46      9.01 o 
   3   7   6      839.48      831.37      8.73 o 
   4   7   6     1161.59     1091.37     11.07 o 
   5   7   6       50.50       44.12      3.79 o 
   6   7   6      358.98      418.73      8.76 o 
  -6   8   6       24.65       22.44      5.58 o 
  -5   8   6      479.53      499.10      7.69 o 
  -4   8   6      181.25      169.08      3.98 o 
  -3   8   6      593.03      585.93      6.84 o 
  -2   8   6      744.11      702.42      7.26 o 
  -1   8   6     2908.00     2985.45     37.88 o 
   0   8   6      580.71      617.43      8.99 o 
   1   8   6     3005.11     3124.48     47.09 o 
   2   8   6      869.73      828.68      8.93 o 
   3   8   6      646.67      637.95      5.37 o 
   4   8   6      145.90      132.80      5.94 o 
   5   8   6      500.43      451.19     10.86 o 
   6   8   6       22.04       31.96      5.95 o 
  -5   9   6      120.21      124.96      4.62 o 
  -4   9   6      749.35      751.99     11.00 o 
  -3   9   6      118.74      116.37      5.69 o 
  -2   9   6      910.89      921.79     11.87 o 
  -1   9   6      479.79      481.48      8.83 o 
   0   9   6     1648.90     1693.46     35.51 o 
   1   9   6      424.28      437.60      7.22 o 
   2   9   6      852.18      862.93     10.73 o 
   3   9   6      109.88      108.53      3.42 o 
   4   9   6      809.32      807.69     11.72 o 
   5   9   6      106.77       92.87      3.53 o 
  -5  10   6      182.47      180.36      7.35 o 
  -4  10   6      350.54      369.75      9.00 o 
  -3  10   6     1104.44     1037.84     10.78 o 
  -2  10   6      199.01      159.21     11.03 o 
  -1  10   6      850.62      838.33     22.52 o 
   0  10   6     5246.56     5225.49     79.30 o 
   1  10   6      877.64      873.02      9.12 o 
   2  10   6      249.60      220.50      5.75 o 
   3  10   6     1092.35     1058.28     12.04 o 
   4  10   6      453.51      461.94      4.90 o 
   5  10   6      195.92      179.15      6.16 o 
  -5  11   6      645.54      700.82     21.47 o 
  -4  11   6       94.25       96.78      4.21 o 
  -3  11   6      939.73      962.08     11.12 o 
  -2  11   6     2107.06     2015.99     19.49 o 
  -1  11   6      803.64      783.32     34.37 o 
   0  11   6        7.12       11.10      3.18 o 
   1  11   6      716.87      725.69     11.56 o 
   2  11   6     1996.26     2004.81     24.06 o 
   3  11   6      934.52      975.63      8.96 o 
   4  11   6       97.21       93.42      3.45 o 
   5  11   6      571.15      565.69     11.33 o 
  -5  12   6       67.91       56.63      3.12 o 
  -4  12   6      483.30      542.13     12.50 o 
  -3  12   6      633.60      631.55      5.67 o 
  -2  12   6      495.52      453.64      5.05 o 
  -1  12   6      777.74      754.86      9.27 o 
   0  12   6     1830.15     1833.02     29.15 o 
   1  12   6      738.55      718.07     10.74 o 
   2  12   6      483.57      474.30      6.77 o 
   3  12   6      545.96      558.82      8.03 o 
   4  12   6      517.48      557.88      5.75 o 
   5  12   6       55.74       45.23      2.17 o 
  -5  13   6        5.31        6.72      3.71 o 
  -4  13   6      138.42      140.28      4.25 o 
  -3  13   6      296.77      300.48      4.65 o 
  -2  13   6      468.11      456.05      6.30 o 
  -1  13   6       38.88       41.19      3.82 o 
   0  13   6        0.79        5.26      3.04 o 
   1  13   6       38.58       40.99      2.91 o 
   2  13   6      523.58      537.02      9.00 o 
   3  13   6      220.97      221.05      3.67 o 
   4  13   6      133.14      130.02      3.37 o 
   5  13   6        4.02        6.71      4.89 o 
  -4  14   6      287.83      296.86      6.96 o 
  -3  14   6      559.41      597.30      8.00 o 
  -2  14   6        1.04        4.22      3.43 o 
  -1  14   6     1945.19     1924.45     28.26 o 
   0  14   6        1.17        1.42      3.90 o 
   1  14   6     1916.11     1909.16     25.38 o 
   2  14   6        3.33        4.66      2.67 o 
   3  14   6      606.98      616.42      9.48 o 
   4  14   6      337.89      334.61      6.25 o 
  -4  15   6      189.68      183.54      5.57 o 
  -3  15   6      255.33      261.48      4.54 o 
  -2  15   6      510.73      519.15     11.70 o 
  -1  15   6       14.22       10.64      3.48 o 
   0  15   6       89.60       82.75      4.49 o 
   1  15   6        5.93        7.54      3.29 o 
   2  15   6      501.08      509.44      7.34 o 
   3  15   6      243.60      247.14      5.29 o 
   4  15   6      184.48      175.44      5.28 o 
  -4  16   6       38.72       33.51      3.41 o 
  -3  16   6      209.58      210.81      3.86 o 
  -2  16   6      154.69      166.59      4.41 o 
  -1  16   6      376.75      358.92      9.57 o 
   0  16   6       59.31       84.12      7.22 o 
   1  16   6      376.33      358.41      7.85 o 
   2  16   6      200.69      218.59      8.55 o 
   3  16   6      225.72      224.82      4.62 o 
   4  16   6       55.24       50.85      4.28 o 
  -3  17   6      233.47      238.65      4.85 o 
  -2  17   6        2.45        1.88      2.95 o 
  -1  17   6       13.29       12.79      3.84 o 
   0  17   6        0.97        6.80      4.84 o 
   1  17   6       12.37       10.71      4.71 o 
   2  17   6        4.62        4.12      3.65 o 
   3  17   6      217.80      231.46      5.78 o 
  -3  18   6      141.62      140.45      4.55 o 
  -2  18   6      311.23      316.53      8.66 o 
  -1  18   6       32.35       34.32      4.92 o 
   0  18   6      626.63      639.57     10.05 o 
   1  18   6       34.35       33.19      5.68 o 
   2  18   6      319.73      360.27      9.81 o 
   3  18   6      165.17      177.98      8.79 o 
  -2  19   6      124.50      119.61      5.36 o 
  -1  19   6       92.87      104.33      4.39 o 
   0  19   6        0.05       -3.74      4.26 o 
   1  19   6       91.55       98.50      9.03 o 
   2  19   6      108.26      104.31      7.80 o 
  -1  20   6      377.36      375.68     21.89 o 
   0  20   6      252.77      241.27      6.95 o 
   1  20   6      434.14      495.40     15.96 o 
   1   0   7     1853.02     1859.86     14.53 o 
   2   0   7      134.54      143.28      7.31 o 
   3   0   7     3803.13     4003.59     55.60 o 
   4   0   7     3355.41     3325.03     58.51 o 
   5   0   7       95.07       59.39      5.66 o 
   6   0   7       57.34       58.48      8.92 o 
  -6   1   7      126.87       99.29     15.02 o 
  -5   1   7       83.40       92.47      8.56 o 
  -4   1   7     2111.61     2037.86     45.82 o 
  -3   1   7      470.96      434.97      6.50 o 
  -2   1   7      887.70      968.59     36.45 o 
  -1   1   7     1762.46     1850.85     37.34 o 
   0   1   7     1506.92     1561.55     16.32 o 
   1   1   7     1561.23     1698.93     50.38 o 
   2   1   7      948.03      991.60     27.42 o 
   3   1   7      473.91      465.57     11.35 o 
   4   1   7     2200.92     2199.02     61.78 o 
   5   1   7       64.77       60.95      6.60 o 
   6   1   7      118.42       97.69     21.87 o 
  -6   2   7      191.96      193.80     32.87 o 
  -5   2   7      469.86      445.84     15.10 o 
  -4   2   7      344.71      317.59      6.21 o 
  -3   2   7      849.13      796.51     22.56 o 
  -2   2   7      373.43      398.88     12.57 o 
  -1   2   7      675.33      642.08     36.84 o 
   0   2   7      832.39     1038.58     18.94 o 
   1   2   7      759.58      746.15     22.16 o 
   2   2   7      364.70      373.54     11.66 o 
   3   2   7      822.17      782.85     18.38 o 
   4   2   7      365.00      338.29      9.46 o 
   5   2   7      465.92      416.62     25.98 o 
   6   2   7      175.38      151.76     32.74 o 
  -6   3   7       81.26       76.10      8.30 o 
  -5   3   7      372.78      361.01      6.39 o 
  -4   3   7      101.37       87.59      4.20 o 
  -3   3   7     3168.72     3147.26    105.47 o 
  -2   3   7      938.73      939.23     25.87 o 
  -1   3   7     2615.08     2746.06     45.37 o 
   0   3   7      197.80      167.40      4.25 o 
   1   3   7     2405.84     2729.85     27.80 o 
   2   3   7     1084.96     1153.01     47.09 o 
   3   3   7     3245.41     3347.78     58.17 o 
   4   3   7      107.39       91.87      3.90 o 
   5   3   7      369.34      345.86     12.92 o 
   6   3   7       73.08       65.06      7.34 o 
  -6   4   7       15.15       31.48      6.38 o 
  -5   4   7       24.35       25.91      4.35 o 
  -4   4   7      570.85      537.42      5.72 o 
  -3   4   7     2698.36     2517.04     28.90 o 
  -2   4   7     3293.14     3240.96     60.76 o 
  -1   4   7     1595.51     1644.33     52.37 o 
   0   4   7     6178.71     6518.12    126.31 o 
   1   4   7     1662.16     1793.88     43.12 o 
   2   4   7     3592.64     3652.16    113.10 o 
   3   4   7     2725.33     2653.55     41.14 o 
   4   4   7      517.67      489.10     10.71 o 
   5   4   7       23.61       27.33      3.77 o 
   6   4   7       19.43       17.66      3.78 o 
  -6   5   7      101.20      109.87     10.80 o 
  -5   5   7      347.05      336.83      8.03 o 
  -4   5   7      559.77      532.13      6.81 o 
  -3   5   7     1704.71     1719.75     19.11 o 
  -2   5   7      598.79      502.70      7.93 o 
  -1   5   7     3088.28     3300.76     83.64 o 
   0   5   7      483.22      486.58     12.86 o 
   1   5   7     3343.08     3679.03     61.88 o 
   2   5   7      585.90      500.87      6.54 o 
   3   5   7     1816.82     1888.28     22.38 o 
   4   5   7      484.80      458.89      7.09 o 
   5   5   7      319.27      283.96      5.03 o 
   6   5   7       97.21       89.67     17.15 o 
  -6   6   7      213.71      275.51     12.00 o 
  -5   6   7       49.75       50.11      3.96 o 
  -4   6   7      119.09      116.29      3.70 o 
  -3   6   7     1010.80      975.14      8.77 o 
  -2   6   7      696.29      635.31      5.81 o 
  -1   6   7      814.32      833.57     18.75 o 
   0   6   7      216.85      212.15      9.22 o 
   1   6   7      757.61      789.96     23.51 o 
   2   6   7      743.23      689.87     10.14 o 
   3   6   7     1002.22      992.05      8.65 o 
   4   6   7      130.09      125.77      3.72 o 
   5   6   7       59.35       54.27      3.92 o 
   6   6   7      249.65      284.57     12.66 o 
  -6   7   7      217.27      275.54     10.99 o 
  -5   7   7        4.82        7.65      4.16 o 
  -4   7   7      759.12      737.92      6.20 o 
  -3   7   7     1018.21     1014.92      7.72 o 
  -2   7   7      542.69      551.50      6.39 o 
  -1   7   7      897.32      932.46      7.86 o 
   0   7   7     3674.23     3724.81    111.70 o 
   1   7   7      794.68      821.12     12.33 o 
   2   7   7      538.16      567.24      7.62 o 
   3   7   7      927.78      942.11     12.93 o 
   4   7   7      744.25      707.55      5.56 o 
   5   7   7       10.32       10.87      3.25 o 
   6   7   7      239.11      252.82     10.22 o 
  -6   8   7      106.99      117.52     14.13 o 
  -5   8   7       32.84       31.14      3.39 o 
  -4   8   7      520.70      519.10      6.56 o 
  -3   8   7     1695.72     1685.41     18.06 o 
  -2   8   7     1745.07     1645.50     20.92 o 
  -1   8   7     1685.30     1660.08     28.12 o 
   0   8   7      124.10      126.49      3.39 o 
   1   8   7     1656.95     1628.44     24.31 o 
   2   8   7     1785.60     1722.57     15.28 o 
   3   8   7     1626.22     1659.79     15.61 o 
   4   8   7      616.98      602.53      7.36 o 
   5   8   7       32.58       27.83      3.22 o 
   6   8   7      110.84      122.75     10.50 o 
  -5   9   7       54.41       57.04      3.63 o 
  -4   9   7      820.80      860.91     18.64 o 
  -3   9   7      728.19      715.60     11.39 o 
  -2   9   7     2959.20     3026.97     51.64 o 
  -1   9   7      667.93      690.00     14.34 o 
   0   9   7      221.92      219.19      4.58 o 
   1   9   7      573.79      615.97      7.58 o 
   2   9   7     2982.86     3064.31     34.34 o 
   3   9   7      584.55      582.81      7.56 o 
   4   9   7      841.47      869.63      7.44 o 
   5   9   7       67.93       65.62      2.89 o 
  -5  10   7      173.22      181.80      5.63 o 
  -4  10   7       47.56       56.89      3.86 o 
  -3  10   7      561.24      548.85      5.48 o 
  -2  10   7       57.73       58.64      3.52 o 
  -1  10   7      144.14      130.04      9.17 o 
   0  10   7      362.98      364.09      6.07 o 
   1  10   7      148.98      132.31      3.07 o 
   2  10   7       42.74       55.70      3.05 o 
   3  10   7      558.49      571.06      6.52 o 
   4  10   7       41.72       46.08      3.12 o 
   5  10   7      171.74      168.03      3.90 o 
  -5  11   7       44.74       35.30      4.36 o 
  -4  11   7      175.10      177.86      4.42 o 
  -3  11   7     1015.68      975.94     24.66 o 
  -2  11   7      394.83      385.10      6.82 o 
  -1  11   7      518.19      520.82     11.07 o 
   0  11   7      689.78      678.82     23.17 o 
   1  11   7      512.77      538.06      8.41 o 
   2  11   7      452.68      460.68      6.08 o 
   3  11   7     1078.83     1016.25     38.97 o 
   4  11   7      174.77      167.83      3.50 o 
   5  11   7       48.24       36.95      2.50 o 
  -5  12   7       64.01       61.52      3.62 o 
  -4  12   7      393.36      435.05      8.45 o 
  -3  12   7     1015.66     1030.27      7.93 o 
  -2  12   7      542.19      515.49      6.18 o 
  -1  12   7      727.04      725.43     11.45 o 
   0  12   7      371.79      323.28      6.49 o 
   1  12   7      841.40      853.92     13.33 o 
   2  12   7      538.17      530.77      7.04 o 
   3  12   7     1042.24     1086.38     11.80 o 
   4  12   7      372.36      383.88      4.16 o 
   5  12   7       78.66       75.12      3.17 o 
  -5  13   7       60.19       54.82      6.22 o 
  -4  13   7      511.06      535.99      7.95 o 
  -3  13   7     1251.56     1329.56      9.14 o 
  -2  13   7      367.10      354.26      7.90 o 
  -1  13   7      861.60      868.26     13.61 o 
   0  13   7       18.11       15.65      3.24 o 
   1  13   7      936.81      947.26     13.43 o 
   2  13   7      285.28      271.99      5.60 o 
   3  13   7     1223.37     1310.22     15.38 o 
   4  13   7      494.31      494.38      6.89 o 
   5  13   7       56.56       54.37      4.62 o 
  -4  14   7      420.40      438.75     10.93 o 
  -3  14   7      717.50      763.08      9.00 o 
  -2  14   7       92.49       93.58      3.81 o 
  -1  14   7      575.25      570.48     10.43 o 
   0  14   7       43.65       32.65      4.05 o 
   1  14   7      728.01      714.16      8.04 o 
   2  14   7       86.24       90.96      3.51 o 
   3  14   7      645.89      665.33     14.39 o 
   4  14   7      423.41      423.29      9.80 o 
  -4  15   7        0.35       -0.31      2.31 o 
  -3  15   7      473.03      492.63     10.52 o 
  -2  15   7       67.26       74.84      3.47 o 
  -1  15   7        2.54        1.89      3.85 o 
   0  15   7      140.67      141.11      5.70 o 
   1  15   7       11.79       11.90      3.55 o 
   2  15   7       75.00       81.63      3.74 o 
   3  15   7      472.70      499.25      9.67 o 
   4  15   7        0.10        6.17      3.56 o 
  -4  16   7      107.35       99.64      3.66 o 
  -3  16   7      691.52      750.54     12.46 o 
  -2  16   7      397.64      406.97      6.46 o 
  -1  16   7      208.80      203.91      4.76 o 
   0  16   7       31.12       29.37      5.36 o 
   1  16   7      182.80      194.55      5.87 o 
   2  16   7      447.06      473.87      9.43 o 
   3  16   7      696.19      736.50     17.99 o 
   4  16   7       99.52      101.58      4.23 o 
  -3  17   7      380.84      373.08      9.50 o 
  -2  17   7      583.67      618.62     16.08 o 
  -1  17   7       76.09       80.60      4.10 o 
   0  17   7      397.72      403.86      8.68 o 
   1  17   7       66.98       64.02      5.55 o 
   2  17   7      605.05      650.63     19.80 o 
   3  17   7      406.44      424.09     20.87 o 
  -3  18   7      257.22      246.43      8.12 o 
  -2  18   7      292.70      289.74      9.23 o 
  -1  18   7       97.18      104.08      6.26 o 
   0  18   7       91.72       93.56      5.21 o 
   1  18   7      109.95      107.95      7.47 o 
   2  18   7      330.06      354.00      9.97 o 
   3  18   7      268.20      285.86     12.48 o 
  -2  19   7       87.50       91.03      6.38 o 
  -1  19   7       59.23       65.40      4.60 o 
   0  19   7       38.75       37.26      3.94 o 
   1  19   7       77.05       76.61      7.40 o 
   2  19   7      100.05      118.34      7.30 o 
  -1  20   7       60.17       56.53      7.33 o 
   0  20   7      143.78      127.31      5.34 o 
   1  20   7       41.41       37.10      8.92 o 
   0   0   8        2.70       10.61     13.13 o 
   1   0   8     2175.56     2599.69     30.90 o 
   2   0   8     4467.70     4392.84    123.98 o 
   3   0   8      755.31      682.10     20.54 o 
   4   0   8       38.90       43.11      4.46 o 
   5   0   8     1120.61     1108.10     78.59 o 
   6   0   8      287.31      295.68     56.68 o 
  -6   1   8       41.45       38.39      4.34 o 
  -5   1   8      199.15      190.71     15.82 o 
  -4   1   8      957.04      966.81     14.40 o 
  -3   1   8     2872.76     2827.42     50.64 o 
  -2   1   8       22.71       25.27      6.46 o 
  -1   1   8     1924.75     2107.69     47.84 o 
   0   1   8       60.07       41.61      8.76 o 
   1   1   8     1500.17     1605.34     43.22 o 
   2   1   8       19.27        5.73      7.66 o 
   3   1   8     2763.94     2795.67     58.57 o 
   4   1   8     1007.04     1050.64     13.50 o 
   5   1   8      204.38      205.13     11.65 o 
   6   1   8       46.05       41.90      7.54 o 
  -6   2   8      332.81      332.27     19.68 o 
  -5   2   8     1048.15     1051.81     26.53 o 
  -4   2   8      869.68      870.32      9.91 o 
  -3   2   8     1129.09     1022.51     24.52 o 
  -2   2   8     5424.83     5178.07    162.62 o 
  -1   2   8     3893.53     4407.05     40.37 o 
   0   2   8        5.69        8.54      5.42 o 
   1   2   8     4120.43     4553.75     32.47 o 
   2   2   8     5116.11     4976.83    199.10 o 
   3   2   8     1015.28      961.22     18.33 o 
   4   2   8      790.39      813.93     17.68 o 
   5   2   8     1102.07     1061.06     59.15 o 
   6   2   8      340.96      315.28     51.03 o 
  -6   3   8       75.14       65.57      6.94 o 
  -5   3   8      256.41      251.03      5.43 o 
  -4   3   8     2139.91     2104.16     20.37 o 
  -3   3   8      958.92      868.60     27.05 o 
  -2   3   8     1728.31     1830.00     35.13 o 
  -1   3   8      264.09      265.19     11.38 o 
   0   3   8      325.51      270.29      7.13 o 
   1   3   8      286.39      266.41     15.66 o 
   2   3   8     1690.30     1753.80     35.96 o 
   3   3   8      989.02      951.71     17.00 o 
   4   3   8     2217.48     2201.83     37.14 o 
   5   3   8      233.61      211.08     11.74 o 
   6   3   8       65.24       54.32      7.91 o 
  -6   4   8       56.78       76.31      6.30 o 
  -5   4   8      110.43      123.45      4.19 o 
  -4   4   8      124.86      126.18      3.37 o 
  -3   4   8     1462.27     1392.08     18.80 o 
  -2   4   8      854.27      920.09      6.21 o 
  -1   4   8     1380.62     1595.43     46.03 o 
   0   4   8      408.17      490.99     12.89 o 
   1   4   8     1470.10     1705.98     39.66 o 
   2   4   8      693.32      743.43     11.39 o 
   3   4   8     1466.54     1400.39     14.37 o 
   4   4   8      166.45      166.81      4.60 o 
   5   4   8      101.80       97.20      4.45 o 
   6   4   8       49.14       54.25     10.08 o 
  -6   5   8      140.93      155.47     11.37 o 
  -5   5   8      126.54      127.41      3.89 o 
  -4   5   8      699.30      683.49      6.45 o 
  -3   5   8       71.52       62.16      3.44 o 
  -2   5   8      491.99      523.62      6.54 o 
  -1   5   8     1109.43     1214.87     24.46 o 
   0   5   8      545.53      595.94     10.66 o 
   1   5   8     1059.17     1201.69     24.94 o 
   2   5   8      418.02      438.74      6.30 o 
   3   5   8       70.62       69.07      3.16 o 
   4   5   8      644.91      612.44     11.96 o 
   5   5   8      123.01      119.55      7.33 o 
   6   5   8      152.80      150.95      9.25 o 
  -6   6   8      357.86      322.87    123.97 o 
  -5   6   8      285.98      288.58      6.65 o 
  -4   6   8      625.60      617.91      7.56 o 
  -3   6   8     1410.02     1360.32     10.19 o 
  -2   6   8     1295.17     1290.48     11.44 o 
  -1   6   8       87.70       82.75      2.51 o 
   0   6   8      360.61      361.13     14.74 o 
   1   6   8       63.61       60.98      2.22 o 
   2   6   8     1284.70     1287.42     16.65 o 
   3   6   8     1298.99     1292.03     10.58 o 
   4   6   8      639.17      639.63      7.86 o 
   5   6   8      318.63      299.16      5.36 o 
   6   6   8      337.20      341.68     29.22 o 
  -6   7   8       58.76       53.43      8.01 o 
  -5   7   8       30.73       34.44      3.73 o 
  -4   7   8      803.54      795.41      6.85 o 
  -3   7   8     1465.77     1433.19     12.39 o 
  -2   7   8      316.23      314.67      5.18 o 
  -1   7   8     2536.33     2693.85     26.25 o 
   0   7   8      153.85      143.54      7.90 o 
   1   7   8     2927.59     3089.29     44.40 o 
   2   7   8      352.42      357.23      5.83 o 
   3   7   8     1585.55     1590.91     14.06 o 
   4   7   8      852.57      824.62      8.31 o 
   5   7   8       44.37       48.13      3.85 o 
   6   7   8       53.01       69.67     15.34 o 
  -5   8   8        9.23        9.46      3.58 o 
  -4   8   8      161.86      165.07      3.98 o 
  -3   8   8      419.59      400.04      5.19 o 
  -2   8   8      659.19      627.54     11.93 o 
  -1   8   8       92.47       88.47      3.33 o 
   0   8   8      109.00      123.09      4.10 o 
   1   8   8       63.83       67.00      2.73 o 
   2   8   8      721.66      710.70     12.05 o 
   3   8   8      412.43      403.53      4.06 o 
   4   8   8      156.21      159.78      3.68 o 
   5   8   8       14.71       15.41      3.09 o 
  -5   9   8      363.22      369.45     12.12 o 
  -4   9   8      763.96      774.99     10.53 o 
  -3   9   8      609.73      597.32      8.92 o 
  -2   9   8      309.10      280.33      6.56 o 
  -1   9   8       54.39       52.86      3.69 o 
   0   9   8       45.81       44.69      4.29 o 
   1   9   8       29.38       27.41      2.54 o 
   2   9   8      327.80      318.05      4.78 o 
   3   9   8      586.96      594.53      5.64 o 
   4   9   8      767.01      772.13      5.92 o 
   5   9   8      403.93      385.46      8.76 o 
  -5  10   8      515.69      561.75     17.62 o 
  -4  10   8      233.70      239.54      8.00 o 
  -3  10   8      435.19      428.64      7.34 o 
  -2  10   8     2034.14     1941.20     26.71 o 
  -1  10   8     1601.74     1628.47     32.32 o 
   0  10   8        8.81        0.06      7.74 o 
   1  10   8     1529.74     1546.28     23.07 o 
   2  10   8     2016.38     1986.47     20.20 o 
   3  10   8      460.39      484.31      5.00 o 
   4  10   8      193.20      186.33      3.87 o 
   5  10   8      504.32      509.79      9.68 o 
  -5  11   8       25.99       25.70      3.20 o 
  -4  11   8      863.42      964.09     22.03 o 
  -3  11   8     1237.51     1272.28     19.27 o 
  -2  11   8     1301.53     1318.69     16.34 o 
  -1  11   8       94.68       98.67      3.70 o 
   0  11   8     2553.92     2492.86     27.86 o 
   1  11   8       54.94       54.16      2.85 o 
   2  11   8     1440.84     1491.50     14.53 o 
   3  11   8     1325.67     1384.14      9.70 o 
   4  11   8      910.16      962.03     11.86 o 
   5  11   8       24.51       21.68      2.43 o 
  -5  12   8      185.46      198.06      7.30 o 
  -4  12   8        8.39       10.78      3.72 o 
  -3  12   8       32.22       37.24      4.00 o 
  -2  12   8     1057.07     1053.48     15.96 o 
  -1  12   8      421.35      403.09      5.15 o 
   0  12   8      573.33      588.69     11.36 o 
   1  12   8      453.88      448.95      9.60 o 
   2  12   8      975.19     1005.72     11.57 o 
   3  12   8       30.19       29.31      2.96 o 
   4  12   8       16.07       18.66      2.70 o 
   5  12   8      175.60      188.74     12.01 o 
  -4  13   8      353.74      361.19      7.60 o 
  -3  13   8      291.31      314.10      5.16 o 
  -2  13   8      743.94      762.64      9.33 o 
  -1  13   8      186.42      185.86      6.02 o 
   0  13   8      290.53      294.27      6.32 o 
   1  13   8      145.51      141.73      3.58 o 
   2  13   8      713.51      721.44     10.48 o 
   3  13   8      291.22      301.70      7.71 o 
   4  13   8      360.58      354.76      6.09 o 
  -4  14   8      109.40      119.24      4.12 o 
  -3  14   8      365.66      373.64      6.86 o 
  -2  14   8      460.02      452.83      7.75 o 
  -1  14   8        0.59        4.12      3.83 o 
   0  14   8        3.79        2.33      4.50 o 
   1  14   8        4.92        2.75      3.39 o 
   2  14   8      398.72      394.42      7.93 o 
   3  14   8      338.92      354.62      8.32 o 
   4  14   8       95.48      102.85      4.19 o 
  -4  15   8      504.27      532.97      8.75 o 
  -3  15   8      227.18      237.32      4.70 o 
  -2  15   8      157.89      160.04      3.74 o 
  -1  15   8      457.92      457.02     10.14 o 
   0  15   8      348.02      341.31     10.31 o 
   1  15   8      439.34      444.46      6.97 o 
   2  15   8      123.94      123.02      3.67 o 
   3  15   8      258.77      278.50      6.50 o 
   4  15   8      525.71      522.36      8.73 o 
  -3  16   8      482.22      508.62     12.62 o 
  -2  16   8      489.38      484.51     11.62 o 
  -1  16   8      181.49      182.81      6.49 o 
   0  16   8      305.79      290.70      6.15 o 
   1  16   8      200.71      192.83      5.56 o 
   2  16   8      462.73      474.43     15.02 o 
   3  16   8      451.85      492.54     19.68 o 
  -3  17   8       72.73       70.73      3.58 o 
  -2  17   8       58.29       54.26      3.64 o 
  -1  17   8      127.49      115.32      4.09 o 
   0  17   8        0.14        0.25      6.45 o 
   1  17   8      112.10       97.75      7.27 o 
   2  17   8       60.99       72.22      5.58 o 
   3  17   8       70.49       73.47      5.48 o 
  -2  18   8       38.21       39.50      3.69 o 
  -1  18   8       13.35       16.59      5.01 o 
   0  18   8       12.92       13.45      4.74 o 
   1  18   8       14.63       22.75      5.28 o 
   2  18   8       37.39       29.46      5.24 o 
  -2  19   8       85.96       78.12      4.35 o 
  -1  19   8      119.17      120.37      6.62 o 
   0  19   8      409.37      434.64      6.93 o 
   1  19   8      164.54      159.27      6.91 o 
   2  19   8      103.56       96.71      8.43 o 
   0  20   8        5.66        4.07      4.50 o 
   1   0   9        1.22        8.76      6.75 o 
   2   0   9     8366.17     8987.87    140.05 o 
   3   0   9      137.91      120.28      7.95 o 
   4   0   9     1384.17     1426.78     29.61 o 
   5   0   9       33.08       40.52      4.67 o 
   6   0   9      716.75      645.63      8.59 o 
  -6   1   9       88.53      103.22     25.93 o 
  -5   1   9     1643.65     1620.01     68.57 o 
  -4   1   9      247.75      237.43      6.60 o 
  -3   1   9      220.10      210.97      4.35 o 
  -2   1   9        8.81       15.22      2.86 o 
  -1   1   9    14082.62    15523.81    380.26 o 
   0   1   9      327.74      360.33     15.04 o 
   1   1   9    13951.10    15424.40    318.85 o 
   2   1   9        6.45       17.14      3.06 o 
   3   1   9      207.60      187.57      4.13 o 
   4   1   9      275.38      269.37      6.86 o 
   5   1   9     1590.01     1554.06     85.86 o 
   6   1   9       84.53       90.22     38.87 o 
  -6   2   9       47.19       42.96      6.03 o 
  -5   2   9      126.14      120.01      6.24 o 
  -4   2   9      139.09      128.48      4.31 o 
  -3   2   9      419.35      355.31      6.70 o 
  -2   2   9      117.14      105.48      7.19 o 
  -1   2   9     1082.54     1121.52     22.45 o 
   0   2   9       24.44       26.37      5.58 o 
   1   2   9      914.01      934.84     15.70 o 
   2   2   9      154.64      150.09      3.92 o 
   3   2   9      297.32      260.15     11.83 o 
   4   2   9      124.57      121.26      3.77 o 
   5   2   9      112.39      106.56      7.25 o 
   6   2   9       48.45       48.19      5.77 o 
  -6   3   9       82.67       87.53     10.46 o 
  -5   3   9      137.47      132.87      4.06 o 
  -4   3   9     2370.65     2369.59     37.23 o 
  -3   3   9      219.50      217.20      6.77 o 
  -2   3   9      834.42      876.05     10.79 o 
  -1   3   9     1943.76     2063.41     64.01 o 
   0   3   9     4069.75     4349.98     84.21 o 
   1   3   9     2006.09     2203.12     46.55 o 
   2   3   9      869.10      932.11      8.83 o 
   3   3   9      220.48      222.90      6.78 o 
   4   3   9     2487.68     2568.39     42.00 o 
   5   3   9      107.85      104.36      5.40 o 
   6   3   9      106.66       91.12     19.74 o 
  -6   4   9       56.21       65.68      9.56 o 
  -5   4   9     1750.40     1865.49     35.42 o 
  -4   4   9      325.62      301.93      4.35 o 
  -3   4   9      245.60      244.41      6.44 o 
  -2   4   9      473.72      492.35      6.36 o 
  -1   4   9     3827.68     4046.03    122.74 o 
   0   4   9       96.21      113.42      5.40 o 
   1   4   9     3933.74     4357.00     49.10 o 
   2   4   9      529.74      557.89      5.99 o 
   3   4   9      267.30      268.50      4.00 o 
   4   4   9      370.41      350.04      4.34 o 
   5   4   9     1680.14     1680.89     38.53 o 
   6   4   9       44.17       44.97      8.71 o 
  -6   5   9       23.85       26.16      9.05 o 
  -5   5   9       29.88       33.49      3.42 o 
  -4   5   9     2628.52     2653.03     20.38 o 
  -3   5   9      639.35      612.70      4.66 o 
  -2   5   9      378.54      368.09      6.83 o 
  -1   5   9      820.48      865.15     11.13 o 
   0   5   9     5159.98     5061.28    121.94 o 
   1   5   9      623.80      655.89      6.57 o 
   2   5   9      368.19      363.24      5.29 o 
   3   5   9      650.17      643.33      6.90 o 
   4   5   9     2596.85     2578.45     38.63 o 
   5   5   9       26.56       31.51      3.43 o 
   6   5   9       27.31       23.76      5.69 o 
  -5   6   9      258.04      271.38      6.87 o 
  -4   6   9       89.55       88.61      2.90 o 
  -3   6   9      995.13      925.86      9.64 o 
  -2   6   9     1191.23     1155.31     13.75 o 
  -1   6   9     1407.31     1454.65     20.09 o 
   0   6   9      822.97      838.98      9.41 o 
   1   6   9     1477.08     1555.29     18.35 o 
   2   6   9     1096.61     1070.82     15.38 o 
   3   6   9      914.58      889.93      7.65 o 
   4   6   9      100.41       95.85      3.45 o 
   5   6   9      261.57      253.13      4.08 o 
   6   6   9       47.75       41.50      4.29 o 
  -5   7   9      310.30      324.78      5.40 o 
  -4   7   9      319.59      322.96      4.25 o 
  -3   7   9      661.38      654.00      6.27 o 
  -2   7   9      254.83      246.74      4.18 o 
  -1   7   9     1449.27     1470.02     12.17 o 
   0   7   9        1.33        2.14      3.41 o 
   1   7   9     1528.76     1567.28     21.10 o 
   2   7   9      348.35      349.75      5.38 o 
   3   7   9      715.26      732.88      6.85 o 
   4   7   9      349.73      353.92      4.33 o 
   5   7   9      362.29      343.44      5.93 o 
  -5   8   9      785.62      887.07     22.01 o 
  -4   8   9     1861.88     1967.40     26.27 o 
  -3   8   9       82.68       67.42      3.14 o 
  -2   8   9     1935.30     1947.64     34.57 o 
  -1   8   9     1374.30     1460.02     14.99 o 
   0   8   9       40.15       27.90      3.50 o 
   1   8   9     1394.08     1448.79     19.21 o 
   2   8   9     1944.90     2018.81     19.16 o 
   3   8   9       60.89       50.96      2.81 o 
   4   8   9     1789.47     1857.17     16.91 o 
   5   8   9      811.10      784.92     13.74 o 
  -5   9   9      215.45      220.93      5.59 o 
  -4   9   9      107.47      118.44      3.63 o 
  -3   9   9      133.70      113.35      3.72 o 
  -2   9   9       81.79       74.49      2.85 o 
  -1   9   9     1883.74     1897.62     20.38 o 
   0   9   9      688.04      656.22      9.77 o 
   1   9   9     1942.36     1972.71     23.26 o 
   2   9   9       48.96       49.50      2.60 o 
   3   9   9      128.33      115.32      3.15 o 
   4   9   9      126.36      135.32      3.51 o 
   5   9   9      207.33      199.37      3.37 o 
  -5  10   9      187.02      212.38     10.39 o 
  -4  10   9       18.23       24.18      3.65 o 
  -3  10   9      354.14      343.35      6.83 o 
  -2  10   9      538.01      523.79      7.93 o 
  -1  10   9     1304.96     1317.95     20.31 o 
   0  10   9      351.56      321.75     11.98 o 
   1  10   9     1425.49     1422.49     18.12 o 
   2  10   9      537.94      543.92     10.10 o 
   3  10   9      278.18      272.27      3.76 o 
   4  10   9       42.14       46.35      3.18 o 
   5  10   9      171.13      180.50      3.03 o 
  -5  11   9      539.30      578.37     27.85 o 
  -4  11   9      103.91      116.72      4.33 o 
  -3  11   9       57.22       63.26      3.75 o 
  -2  11   9      188.51      182.76      3.94 o 
  -1  11   9       11.55       12.91      3.31 o 
   0  11   9     1454.98     1451.34     29.22 o 
   1  11   9       13.19       10.31      2.69 o 
   2  11   9      195.51      194.72      3.54 o 
   3  11   9       62.09       70.25      3.10 o 
   4  11   9      120.84      128.58      3.13 o 
   5  11   9      509.35      470.61     10.53 o 
  -5  12   9      346.79      293.50     51.29 o 
  -4  12   9        2.46        5.43      3.45 o 
  -3  12   9      601.27      613.84     10.01 o 
  -2  12   9      979.07      981.84     10.51 o 
  -1  12   9      518.23      492.33      7.17 o 
   0  12   9        0.21        6.73      3.68 o 
   1  12   9      567.71      552.74      9.84 o 
   2  12   9      982.79      997.68     12.69 o 
   3  12   9      558.30      580.89      8.85 o 
   4  12   9        2.72        3.25      2.73 o 
   5  12   9      331.45      294.13     26.87 o 
  -4  13   9      250.73      249.29      5.43 o 
  -3  13   9      130.19      127.75      4.14 o 
  -2  13   9      479.43      467.87      6.56 o 
  -1  13   9      809.07      802.41      8.75 o 
   0  13   9      790.07      778.59     14.48 o 
   1  13   9      759.09      759.59     14.87 o 
   2  13   9      492.60      496.36      7.43 o 
   3  13   9      139.16      134.00      3.88 o 
   4  13   9      255.95      248.81      5.74 o 
  -4  14   9       92.34       93.57      3.45 o 
  -3  14   9      479.48      479.50      8.92 o 
  -2  14   9      399.65      398.50      6.82 o 
  -1  14   9      211.51      203.05      5.69 o 
   0  14   9      149.58      137.29      5.38 o 
   1  14   9      230.31      228.56      5.74 o 
   2  14   9      380.94      410.00      9.76 o 
   3  14   9      456.80      477.12      7.15 o 
   4  14   9       85.84       90.70      2.97 o 
  -4  15   9      596.81      558.00     10.68 o 
  -3  15   9      174.96      177.89      5.10 o 
  -2  15   9      138.84      142.55      4.12 o 
  -1  15   9       73.76       65.42      4.41 o 
   0  15   9      152.22      158.33      5.16 o 
   1  15   9       64.35       63.14      5.03 o 
   2  15   9      166.42      185.37      6.41 o 
   3  15   9      175.82      188.77      4.90 o 
   4  15   9      630.11      570.94     10.67 o 
  -3  16   9      117.85      110.84      3.35 o 
  -2  16   9      282.44      288.61      5.75 o 
  -1  16   9      414.27      436.24      9.56 o 
   0  16   9       29.11       26.41      4.91 o 
   1  16   9      392.47      420.33      7.03 o 
   2  16   9      299.08      331.70     11.12 o 
   3  16   9       91.76       93.05      4.65 o 
  -3  17   9       41.17       34.03      3.01 o 
  -2  17   9       39.15       33.50      3.16 o 
  -1  17   9      284.59      308.42      7.72 o 
   0  17   9      506.48      526.24      9.98 o 
   1  17   9      291.87      303.92      6.61 o 
   2  17   9       41.88       33.63      4.06 o 
   3  17   9       44.97       38.65      6.18 o 
  -2  18   9      210.29      207.89     10.14 o 
  -1  18   9      320.87      345.25      9.72 o 
   0  18   9        7.25        6.75      4.61 o 
   1  18   9      322.46      336.85     13.75 o 
   2  18   9      178.76      198.29      4.91 o 
  -1  19   9        3.36        4.89      3.64 o 
   0  19   9        6.41        6.30      3.69 o 
   1  19   9        7.70        6.63      4.03 o 
   0   0  10     7166.88     7331.28     69.03 o 
   1   0  10      131.11      142.55     17.51 o 
   2   0  10        3.32        5.01      2.48 o 
   3   0  10      886.09      840.45      6.85 o 
   4   0  10      120.74      108.95      3.73 o 
   5   0  10      142.67      125.41      5.61 o 
   6   0  10        0.39       12.01      9.30 o 
  -6   1  10      143.11      163.14     10.38 o 
  -5   1  10      321.26      330.56      5.42 o 
  -4   1  10     1280.62     1244.62     20.79 o 
  -3   1  10     2041.61     2102.24     34.99 o 
  -2   1  10      572.75      636.11      6.67 o 
  -1   1  10      151.35      130.58      9.68 o 
   0   1  10        2.67        5.07      8.29 o 
   1   1  10      274.27      271.77     20.10 o 
   2   1  10      658.83      730.13     10.87 o 
   3   1  10     2156.89     2209.17     39.14 o 
   4   1  10     1134.46     1130.46     12.74 o 
   5   1  10      298.24      301.48     11.21 o 
   6   1  10      141.33      157.89     10.26 o 
  -6   2  10        7.00        0.33      8.93 o 
  -5   2  10      424.03      447.40      5.99 o 
  -4   2  10      806.70      794.84      9.94 o 
  -3   2  10      209.49      218.45      5.98 o 
  -2   2  10      304.10      309.91      3.95 o 
  -1   2  10      575.27      638.90     13.56 o 
   0   2  10      918.37     1050.02     17.83 o 
   1   2  10      518.71      571.29      6.04 o 
   2   2  10      341.86      345.58      6.66 o 
   3   2  10      193.30      204.12      4.36 o 
   4   2  10      850.23      839.03      8.45 o 
   5   2  10      407.80      408.84     10.60 o 
   6   2  10       15.95       12.21      8.21 o 
  -6   3  10      242.88      249.05     10.49 o 
  -5   3  10      128.51      135.83      6.16 o 
  -4   3  10     1658.83     1626.95     18.35 o 
  -3   3  10     1917.78     1974.27     13.26 o 
  -2   3  10     3232.44     3286.21     54.21 o 
  -1   3  10      257.25      272.78      4.43 o 
   0   3  10      817.64      789.60     16.50 o 
   1   3  10      219.80      230.12      4.09 o 
   2   3  10     3035.87     3162.21     32.30 o 
   3   3  10     1907.01     1988.81     32.05 o 
   4   3  10     1503.17     1492.00     17.20 o 
   5   3  10      124.38      127.41      4.04 o 
   6   3  10      200.77      196.36      9.88 o 
  -6   4  10       23.01       29.21      8.30 o 
  -5   4  10       68.88       77.74      3.26 o 
  -4   4  10      208.24      192.12      4.28 o 
  -3   4  10       44.80       49.50      2.64 o 
  -2   4  10      480.11      474.33      7.06 o 
  -1   4  10     4195.84     4233.15     28.87 o 
   0   4  10     2073.67     2408.38     19.19 o 
   1   4  10     4205.38     4303.10     32.95 o 
   2   4  10      491.62      506.70      6.66 o 
   3   4  10       70.02       77.09      2.75 o 
   4   4  10      175.08      163.38      3.59 o 
   5   4  10      114.48      109.24      3.80 o 
   6   4  10       21.03       18.95      7.55 o 
  -6   5  10      629.62      646.20     11.96 o 
  -5   5  10      407.72      437.31      6.25 o 
  -4   5  10       90.93       78.92      3.28 o 
  -3   5  10      346.42      340.54      4.60 o 
  -2   5  10      301.82      267.23      5.21 o 
  -1   5  10     2838.78     3020.50     23.60 o 
   0   5  10       45.37       38.38      4.98 o 
   1   5  10     3027.19     3275.94     36.08 o 
   2   5  10      278.32      245.78      3.40 o 
   3   5  10      349.22      355.13      3.69 o 
   4   5  10       90.14       77.89      3.22 o 
   5   5  10      418.78      408.11      7.48 o 
   6   5  10      595.24      605.70     11.07 o 
  -5   6  10       95.59       91.05      3.72 o 
  -4   6  10      181.06      188.39      3.63 o 
  -3   6  10      391.29      375.56      4.05 o 
  -2   6  10      586.10      582.24     11.38 o 
  -1   6  10      106.74      103.03      2.85 o 
   0   6  10       35.17       39.55      3.44 o 
   1   6  10      120.59      119.69      3.40 o 
   2   6  10      495.81      504.95      8.74 o 
   3   6  10      439.92      451.01      5.38 o 
   4   6  10      142.61      155.54      3.94 o 
   5   6  10       58.30       50.25      3.22 o 
  -5   7  10      277.81      318.37      4.75 o 
  -4   7  10     1191.65     1246.70     14.79 o 
  -3   7  10      807.49      781.21      9.29 o 
  -2   7  10      127.73      119.17      3.23 o 
  -1   7  10     2537.44     2527.63     21.78 o 
   0   7  10      467.24      406.49     15.91 o 
   1   7  10     2400.05     2465.61     24.95 o 
   2   7  10      122.39      124.96      4.09 o 
   3   7  10      694.10      696.69      7.48 o 
   4   7  10     1230.61     1291.00     16.11 o 
   5   7  10      228.99      227.21      6.06 o 
  -5   8  10       23.29       29.75      3.80 o 
  -4   8  10      115.99      110.38      3.56 o 
  -3   8  10      251.87      238.64      3.75 o 
  -2   8  10      266.70      257.72      6.65 o 
  -1   8  10      390.89      400.34     12.77 o 
   0   8  10     1754.13     1582.06     92.84 o 
   1   8  10      390.95      397.59      9.89 o 
   2   8  10      300.06      301.53      4.09 o 
   3   8  10      246.94      244.19      4.13 o 
   4   8  10       94.74       96.88      3.37 o 
   5   8  10       47.13       43.31      2.83 o 
  -5   9  10      218.08      224.08      7.34 o 
  -4   9  10      595.25      631.79     12.32 o 
  -3   9  10      774.27      756.20      9.66 o 
  -2   9  10      270.57      251.36      6.87 o 
  -1   9  10      164.42      160.57      4.60 o 
   0   9  10        2.27       -0.84      7.78 o 
   1   9  10       98.83       92.06      5.99 o 
   2   9  10      303.35      295.19      5.31 o 
   3   9  10      792.65      805.20      6.62 o 
   4   9  10      661.06      712.81     12.01 o 
   5   9  10      174.22      156.36      3.05 o 
  -5  10  10       96.25      111.72      3.99 o 
  -4  10  10      491.26      536.12     12.80 o 
  -3  10  10      191.47      172.03      5.39 o 
  -2  10  10      334.74      311.99      4.83 o 
  -1  10  10     1853.01     1875.95     26.67 o 
   0  10  10      215.50      190.17      4.22 o 
   1  10  10     1918.71     1929.41     18.72 o 
   2  10  10      331.83      327.57      4.78 o 
   3  10  10      190.50      174.82      3.37 o 
   4  10  10      553.49      581.15      7.49 o 
   5  10  10      122.65      115.37      3.08 o 
  -5  11  10       24.14       16.36      7.64 o 
  -4  11  10      499.82      534.73      9.07 o 
  -3  11  10     1035.84     1069.69     16.23 o 
  -2  11  10     2343.03     2309.42     31.90 o 
  -1  11  10      263.67      263.25      4.33 o 
   0  11  10     1429.58     1397.02     26.22 o 
   1  11  10      297.04      301.19      4.07 o 
   2  11  10     2187.41     2191.77     26.79 o 
   3  11  10     1049.98     1088.27     17.38 o 
   4  11  10      456.33      481.90      9.40 o 
   5  11  10       27.14       18.78      4.88 o 
  -4  12  10      450.76      484.18      7.87 o 
  -3  12  10      153.54      149.65      4.02 o 
  -2  12  10      255.16      232.83      4.34 o 
  -1  12  10     1220.76     1194.83     19.28 o 
   0  12  10     2909.48     2907.27     20.21 o 
   1  12  10     1128.60     1125.70     14.36 o 
   2  12  10      258.42      249.78      3.85 o 
   3  12  10      175.50      161.57      3.22 o 
   4  12  10      440.04      439.43     11.09 o 
  -4  13  10       29.01       32.18      3.20 o 
  -3  13  10       78.68       66.23      3.72 o 
  -2  13  10       50.26       46.04      4.06 o 
  -1  13  10      735.70      722.76     10.81 o 
   0  13  10        3.74        7.43      3.87 o 
   1  13  10      915.45      943.77     16.81 o 
   2  13  10       36.85       35.67      3.18 o 
   3  13  10       94.30       79.24      3.42 o 
   4  13  10       25.90       27.91      2.70 o 
  -4  14  10      315.51      315.32     10.04 o 
  -3  14  10       34.66       38.10      3.21 o 
  -2  14  10      251.63      260.11      5.24 o 
  -1  14  10       17.96       15.75      3.96 o 
   0  14  10     2342.44     2329.65     45.23 o 
   1  14  10       14.16       12.75      4.42 o 
   2  14  10      258.03      281.13      7.61 o 
   3  14  10       31.42       35.29      3.23 o 
   4  14  10      299.65      332.89     16.31 o 
  -3  15  10      287.79      258.90      7.10 o 
  -2  15  10        4.00        8.86      3.34 o 
  -1  15  10      523.89      525.75     15.45 o 
   0  15  10        9.04       10.13      3.95 o 
   1  15  10      596.44      587.54     12.33 o 
   2  15  10        8.06        8.48      3.93 o 
   3  15  10      241.35      247.57      6.04 o 
  -3  16  10       58.72       54.11      2.96 o 
  -2  16  10      284.32      265.91      7.30 o 
  -1  16  10      492.95      516.43      9.12 o 
   0  16  10      145.40      141.43      5.76 o 
   1  16  10      467.66      470.53     15.60 o 
   2  16  10      292.37      279.68      8.25 o 
   3  16  10       76.19       66.81      5.20 o 
  -3  17  10       76.12       60.79      5.59 o 
  -2  17  10       88.72       95.57      4.21 o 
  -1  17  10       14.25       11.52      4.05 o 
   0  17  10       32.03       30.56      6.18 o 
   1  17  10       12.00        8.05      5.38 o 
   2  17  10       95.85      109.77      4.29 o 
   3  17  10       72.56       61.90      5.01 o 
  -2  18  10       10.09       13.93      3.18 o 
  -1  18  10      637.13      674.79     24.42 o 
   0  18  10      167.03      156.15      5.05 o 
   1  18  10      658.40      714.68     19.24 o 
   2  18  10        4.58       10.83      3.77 o 
  -1  19  10      120.28      105.63      7.89 o 
   0  19  10      352.96      319.72      6.00 o 
   1  19  10      105.76      109.02      8.72 o 
   1   0  11     1380.87     1431.35     20.94 o 
   2   0  11      398.09      474.16      5.02 o 
   3   0  11       44.77       42.90      2.79 o 
   4   0  11       88.25       94.95      3.83 o 
   5   0  11       56.20       57.33      3.44 o 
   6   0  11        9.16        2.62      5.19 o 
  -6   1  11      135.49      106.76     11.87 o 
  -5   1  11      540.80      556.58     12.20 o 
  -4   1  11      549.84      527.53      7.52 o 
  -3   1  11     1865.45     1821.00     17.92 o 
  -2   1  11      491.48      471.12      8.77 o 
  -1   1  11      966.12      973.29     12.89 o 
   0   1  11       16.56       30.87      6.56 o 
   1   1  11     1047.21     1070.42     14.26 o 
   2   1  11      538.45      518.38      8.11 o 
   3   1  11     1816.38     1799.30     19.90 o 
   4   1  11      492.46      471.69      7.02 o 
   5   1  11      597.24      616.26      8.86 o 
  -6   2  11       63.76       74.91      8.04 o 
  -5   2  11       89.40       95.58      3.87 o 
  -4   2  11     1499.51     1508.82     13.56 o 
  -3   2  11      334.20      304.04      4.45 o 
  -2   2  11      392.59      412.28      7.58 o 
  -1   2  11     2780.47     2965.00     28.33 o 
   0   2  11     4688.30     4913.22    115.38 o 
   1   2  11     2729.44     2926.00     18.03 o 
   2   2  11      354.71      373.83      6.06 o 
   3   2  11      364.30      332.59      5.43 o 
   4   2  11     1357.40     1377.90     14.08 o 
   5   2  11      120.67      117.32      5.67 o 
   6   2  11       62.80       50.10      7.68 o 
  -6   3  11      223.47      222.40      9.08 o 
  -5   3  11        4.23        5.23      2.91 o 
  -4   3  11       98.58       94.65      3.48 o 
  -3   3  11     1748.61     1711.66     16.78 o 
  -2   3  11     1815.18     1780.32     28.08 o 
  -1   3  11      586.74      644.92      5.94 o 
   0   3  11      514.05      616.94      7.30 o 
   1   3  11      496.39      565.99      4.60 o 
   2   3  11     1755.16     1806.35     13.60 o 
   3   3  11     1676.96     1693.73     15.32 o 
   4   3  11       82.17       81.50      3.24 o 
   5   3  11        7.08        7.37      3.23 o 
   6   3  11      240.72      235.37      8.80 o 
  -5   4  11       26.46       26.21      2.86 o 
  -4   4  11      695.73      669.09      9.07 o 
  -3   4  11      115.62      114.26      3.10 o 
  -2   4  11     2210.95     2274.02     37.77 o 
  -1   4  11     1314.32     1383.56     10.27 o 
   0   4  11      260.34      273.89      5.62 o 
   1   4  11     1349.20     1481.87      9.17 o 
   2   4  11     2105.57     2222.41     37.79 o 
   3   4  11      101.90       99.98      2.90 o 
   4   4  11      611.68      591.00     11.09 o 
   5   4  11       34.41       32.87      3.20 o 
  -5   5  11       15.54       11.47      2.89 o 
  -4   5  11      398.36      416.31      4.48 o 
  -3   5  11     1625.02     1609.82     11.91 o 
  -2   5  11     1097.55     1071.83     16.14 o 
  -1   5  11      167.65      193.55      4.72 o 
   0   5  11        1.16        6.50      3.33 o 
   1   5  11      167.85      204.20      3.56 o 
   2   5  11     1005.22     1017.89     18.68 o 
   3   5  11     1584.63     1629.01     14.01 o 
   4   5  11      436.90      457.18      5.34 o 
   5   5  11       17.70       11.55      3.31 o 
  -5   6  11       29.29       29.28      2.94 o 
  -4   6  11     1499.75     1543.22      9.80 o 
  -3   6  11      754.91      739.28      7.65 o 
  -2   6  11      347.05      343.43      6.73 o 
  -1   6  11     1067.65     1056.98      9.47 o 
   0   6  11    10159.16    10115.27    219.37 o 
   1   6  11     1036.86     1064.75      9.36 o 
   2   6  11      403.75      411.94      7.85 o 
   3   6  11      766.01      790.18      8.72 o 
   4   6  11     1524.46     1581.89     19.71 o 
   5   6  11       28.82       23.30      3.06 o 
  -5   7  11      620.93      678.68      5.22 o 
  -4   7  11      221.76      236.99      4.34 o 
  -3   7  11      376.02      386.92      5.03 o 
  -2   7  11      932.38      878.21     15.29 o 
  -1   7  11      616.40      582.90      8.68 o 
   0   7  11      145.46      151.25     14.69 o 
   1   7  11      623.85      613.80      7.68 o 
   2   7  11      887.53      875.55      7.12 o 
   3   7  11      439.47      478.60      4.78 o 
   4   7  11      213.36      232.13      5.61 o 
   5   7  11      626.67      600.63     10.12 o 
  -5   8  11      383.82      428.53     10.74 o 
  -4   8  11      178.76      184.27      4.32 o 
  -3   8  11      126.17      132.21      3.49 o 
  -2   8  11      238.48      236.41      5.27 o 
  -1   8  11      918.91      918.15     16.77 o 
   0   8  11     1750.16     1839.89     37.08 o 
   1   8  11     1068.74     1094.44     13.27 o 
   2   8  11      233.31      242.78      3.51 o 
   3   8  11      164.97      181.36      3.64 o 
   4   8  11      228.84      241.28      5.16 o 
   5   8  11      403.77      387.49      6.85 o 
  -5   9  11       10.85       13.49      2.88 o 
  -4   9  11      173.39      171.42      4.31 o 
  -3   9  11      922.95      937.92     13.81 o 
  -2   9  11      443.25      418.61      8.40 o 
  -1   9  11      244.14      231.91      5.14 o 
   0   9  11      161.19      143.70      4.14 o 
   1   9  11      265.54      263.36      4.36 o 
   2   9  11      456.92      462.74      7.12 o 
   3   9  11     1017.67     1113.51      8.02 o 
   4   9  11      155.91      167.29      3.65 o 
   5   9  11        7.79        7.85      2.30 o 
  -5  10  11       74.59       81.11      4.68 o 
  -4  10  11      140.76      136.49      4.45 o 
  -3  10  11      493.36      481.41      6.95 o 
  -2  10  11       96.10       93.28      3.49 o 
  -1  10  11     2430.88     2418.54     28.05 o 
   0  10  11      225.84      197.08      4.12 o 
   1  10  11     2480.34     2488.13     24.00 o 
   2  10  11      102.84      109.61      3.48 o 
   3  10  11      503.27      522.36      7.67 o 
   4  10  11      113.34      102.95      3.24 o 
   5  10  11       81.90       89.14      6.99 o 
  -4  11  11      107.96       99.65      4.31 o 
  -3  11  11      313.69      314.62      5.51 o 
  -2  11  11      377.22      377.37      6.22 o 
  -1  11  11      166.85      168.72      3.78 o 
   0  11  11        1.26        5.14      3.67 o 
   1  11  11      126.57      126.45      3.64 o 
   2  11  11      364.07      370.28      5.63 o 
   3  11  11      317.98      323.45      7.28 o 
   4  11  11       79.23       72.17      3.00 o 
  -4  12  11      188.92      201.98      6.92 o 
  -3  12  11        8.64        9.68      3.95 o 
  -2  12  11      229.15      228.29      4.71 o 
  -1  12  11      145.11      143.56      4.56 o 
   0  12  11       10.55        9.84      4.37 o 
   1  12  11      179.91      172.04      5.92 o 
   2  12  11      250.35      263.29      4.21 o 
   3  12  11       12.21       11.16      2.95 o 
   4  12  11      164.24      165.03      5.47 o 
  -4  13  11      368.65      375.32      7.88 o 
  -3  13  11      874.79      901.21     20.08 o 
  -2  13  11      508.47      496.62      8.70 o 
  -1  13  11      919.03      898.37     13.21 o 
   0  13  11       60.03       61.47      4.67 o 
   1  13  11      831.62      829.37     13.96 o 
   2  13  11      547.54      554.72     11.15 o 
   3  13  11      877.38      920.22     19.89 o 
   4  13  11      362.12      383.60     16.52 o 
  -4  14  11      469.06      490.68     19.27 o 
  -3  14  11      235.18      228.79      7.30 o 
  -2  14  11       28.12       22.78      3.80 o 
  -1  14  11      125.50      120.09      5.45 o 
   0  14  11      597.75      618.35      8.92 o 
   1  14  11      102.05      103.80      4.82 o 
   2  14  11       14.52       12.20      3.58 o 
   3  14  11      242.71      256.86      9.40 o 
   4  14  11      450.93      496.20     14.10 o 
  -3  15  11      463.63      465.84     17.41 o 
  -2  15  11      483.76      497.24     14.50 o 
  -1  15  11      159.65      175.48      5.57 o 
   0  15  11       27.32       30.63      4.27 o 
   1  15  11      131.58      142.51      5.27 o 
   2  15  11      437.74      470.26     16.72 o 
   3  15  11      409.89      482.37     10.53 o 
  -3  16  11      125.56      145.18      6.10 o 
  -2  16  11      187.57      182.47      5.24 o 
  -1  16  11      287.31      286.49      5.94 o 
   0  16  11      803.40      823.59     17.67 o 
   1  16  11      306.19      295.92      6.13 o 
   2  16  11      177.58      187.45      6.60 o 
   3  16  11      132.80      170.95      8.43 o 
  -2  17  11      549.38      581.76     15.05 o 
  -1  17  11       62.31       63.78      4.26 o 
   0  17  11      104.57       87.80      6.08 o 
   1  17  11       69.08       65.07      4.78 o 
   2  17  11      516.03      585.77     13.84 o 
  -2  18  11      259.09      235.78     14.39 o 
  -1  18  11      264.05      275.99     17.34 o 
   0  18  11      148.32      131.46      7.51 o 
   1  18  11      272.58      293.35     10.52 o 
   2  18  11      243.06      242.02     11.06 o 
   0  19  11       53.51       52.41      3.66 o 
   0   0  12     1237.34     1213.54     19.60 o 
   1   0  12     1010.35     1101.69     12.57 o 
   2   0  12     5364.58     5470.41     84.86 o 
   3   0  12      911.43      936.94      7.49 o 
   4   0  12       25.67       37.03      3.25 o 
   5   0  12       17.41       18.81      2.85 o 
  -5   1  12       59.95       50.97      3.01 o 
  -4   1  12      217.92      215.51      3.74 o 
  -3   1  12       93.69      104.16      3.21 o 
  -2   1  12      690.28      638.97     11.04 o 
  -1   1  12       29.99       26.64      2.92 o 
   0   1  12      803.42      835.68     13.10 o 
   1   1  12       36.70       37.65      3.76 o 
   2   1  12      620.94      581.11      6.50 o 
   3   1  12       51.85       61.09      3.04 o 
   4   1  12      176.60      177.62      3.88 o 
   5   1  12       57.65       49.70      3.23 o 
  -5   2  12       47.18       47.89      3.17 o 
  -4   2  12       24.70       35.94      3.17 o 
  -3   2  12      500.84      515.52      7.18 o 
  -2   2  12      700.02      742.85     12.86 o 
  -1   2  12      656.55      657.70      8.17 o 
   0   2  12     1704.34     1750.08     29.08 o 
   1   2  12      610.55      633.77      7.69 o 
   2   2  12      663.25      714.45      5.54 o 
   3   2  12      465.15      486.35      4.47 o 
   4   2  12       19.08       29.85      3.65 o 
   5   2  12       44.32       44.73      2.69 o 
  -5   3  12       43.70       42.07      2.89 o 
  -4   3  12      383.73      410.32      4.61 o 
  -3   3  12      473.78      461.98      4.92 o 
  -2   3  12      275.38      282.60      6.22 o 
  -1   3  12       10.61       16.60      2.35 o 
   0   3  12      329.42      391.93      8.16 o 
   1   3  12       41.60       54.69      2.73 o 
   2   3  12      355.49      385.72      5.68 o 
   3   3  12      503.64      509.90      7.56 o 
   4   3  12      350.81      372.20      6.99 o 
   5   3  12       63.55       59.76      3.04 o 
  -5   4  12       35.16       28.79      2.52 o 
  -4   4  12      104.60      120.41      3.55 o 
  -3   4  12     1359.77     1314.45     10.98 o 
  -2   4  12      349.57      343.05      6.12 o 
  -1   4  12     2000.38     2025.35     16.19 o 
   0   4  12      604.02      661.17      9.26 o 
   1   4  12     1884.67     1982.25     19.24 o 
   2   4  12      382.77      401.22      4.94 o 
   3   4  12     1234.25     1238.94     13.98 o 
   4   4  12      100.62      108.80      3.20 o 
   5   4  12       32.00       23.95      2.85 o 
  -5   5  12      228.24      229.91      3.77 o 
  -4   5  12      146.52      164.06      3.58 o 
  -3   5  12     2015.03     1916.41     15.99 o 
  -2   5  12      373.63      361.90      5.44 o 
  -1   5  12       18.00       20.45      2.72 o 
   0   5  12      167.69      124.49      6.19 o 
   1   5  12        2.46        1.47      3.25 o 
   2   5  12      371.05      382.19      4.81 o 
   3   5  12     2082.01     2088.70     17.73 o 
   4   5  12      171.62      188.64      3.34 o 
   5   5  12      196.09      184.88      5.05 o 
  -5   6  12       16.30       16.86      2.85 o 
  -4   6  12       71.99       74.04      3.05 o 
  -3   6  12       67.38       65.13      2.92 o 
  -2   6  12     1097.68     1136.20      9.39 o 
  -1   6  12      375.94      380.51      6.51 o 
   0   6  12       11.26        6.86      8.16 o 
   1   6  12      337.21      342.52      5.44 o 
   2   6  12     1163.09     1257.91     10.94 o 
   3   6  12       84.12       81.81      2.91 o 
   4   6  12       60.80       63.52      2.87 o 
   5   6  12       24.06       21.24      2.87 o 
  -5   7  12      210.62      200.83      7.73 o 
  -4   7  12      235.09      228.51      4.43 o 
  -3   7  12     1401.81     1442.60     22.91 o 
  -2   7  12      155.64      151.94      3.22 o 
  -1   7  12        5.85        4.83      3.64 o 
   0   7  12       29.01       35.30     11.87 o 
   1   7  12        4.06        9.40      4.20 o 
   2   7  12      212.72      226.80      3.35 o 
   3   7  12     1372.84     1482.64     17.54 o 
   4   7  12      243.09      238.24      3.95 o 
   5   7  12      223.85      199.04      6.19 o 
  -5   8  12        2.51        6.86      2.66 o 
  -4   8  12       65.09       76.96      3.45 o 
  -3   8  12      664.09      682.66      6.05 o 
  -2   8  12      871.88      845.54     15.24 o 
  -1   8  12      225.92      226.09      4.86 o 
   0   8  12       20.87       15.50      3.74 o 
   1   8  12      255.90      275.31      5.93 o 
   2   8  12      840.70      853.85      5.37 o 
   3   8  12      570.68      602.56      6.74 o 
   4   8  12       44.86       53.81      3.03 o 
   5   8  12        0.88        0.84      2.24 o 
  -5   9  12       99.88       92.58      4.72 o 
  -4   9  12      551.45      546.68      9.50 o 
  -3   9  12      958.70      943.20     13.04 o 
  -2   9  12     1242.67     1228.58     16.35 o 
  -1   9  12      366.16      341.03      4.21 o 
   0   9  12       77.26       64.21      3.73 o 
   1   9  12      321.89      315.42      4.94 o 
   2   9  12     1262.09     1300.37     12.34 o 
   3   9  12      939.18      952.15      9.58 o 
   4   9  12      567.56      559.70      4.50 o 
   5   9  12      110.86      104.07      5.17 o 
  -5  10  12       43.96       35.77      3.91 o 
  -4  10  12       22.60       24.27      3.71 o 
  -3  10  12      277.73      268.95      5.34 o 
  -2  10  12      521.63      489.55      6.24 o 
  -1  10  12      871.03      854.26     16.00 o 
   0  10  12      555.59      530.10     10.74 o 
   1  10  12      851.31      854.04     11.20 o 
   2  10  12      515.08      514.03      4.50 o 
   3  10  12      256.56      266.40      3.77 o 
   4  10  12       12.16       11.16      2.68 o 
   5  10  12       42.12       41.93      7.29 o 
  -4  11  12       12.69       12.37      3.67 o 
  -3  11  12       19.40       21.44      3.60 o 
  -2  11  12      344.29      353.02      6.26 o 
  -1  11  12      291.83      253.19      4.56 o 
   0  11  12      328.13      334.56      7.28 o 
   1  11  12      325.29      288.57      6.46 o 
   2  11  12      462.25      471.00      9.49 o 
   3  11  12       21.01       23.85      2.81 o 
   4  11  12       14.42       13.89      2.54 o 
  -4  12  12       47.09       55.59      3.25 o 
  -3  12  12       74.38       82.05      3.94 o 
  -2  12  12      238.89      228.19      5.66 o 
  -1  12  12      800.10      816.94      9.75 o 
   0  12  12        0.68        6.71      3.94 o 
   1  12  12      785.58      807.11     20.90 o 
   2  12  12      295.85      283.19      7.82 o 
   3  12  12       52.11       60.88      4.17 o 
   4  12  12       48.89       51.22      2.80 o 
  -4  13  12       22.16       23.92      3.85 o 
  -3  13  12      304.95      302.83      7.28 o 
  -2  13  12      368.82      371.86      7.09 o 
  -1  13  12      100.27       99.28      3.75 o 
   0  13  12      495.07      474.42      8.24 o 
   1  13  12      113.10      117.11      4.32 o 
   2  13  12      368.71      384.91      7.70 o 
   3  13  12      312.80      312.88      8.45 o 
   4  13  12       25.03       23.45      4.17 o 
  -3  14  12      326.52      335.69     12.64 o 
  -2  14  12      242.17      230.40      8.26 o 
  -1  14  12      124.51      125.27      4.46 o 
   0  14  12      158.51      154.77      4.85 o 
   1  14  12      123.69      132.20      7.08 o 
   2  14  12      296.36      323.46      5.09 o 
   3  14  12      315.98      357.77      8.38 o 
  -3  15  12       15.97       21.14      3.39 o 
  -2  15  12       42.90       45.56      3.73 o 
  -1  15  12      185.44      178.12      6.84 o 
   0  15  12        4.68        3.56      3.68 o 
   1  15  12      202.08      194.18      7.74 o 
   2  15  12       45.85       47.69      4.67 o 
   3  15  12       28.75       38.08      3.26 o 
  -3  16  12      201.91      195.67      9.22 o 
  -2  16  12       87.67       96.61      4.21 o 
  -1  16  12      119.82      120.65      5.11 o 
   0  16  12       14.31       10.01      3.83 o 
   1  16  12      102.43       94.76      4.29 o 
   2  16  12       63.67       63.22      5.14 o 
   3  16  12      212.02      191.21     21.26 o 
  -2  17  12       48.17       45.46      3.17 o 
  -1  17  12      203.96      209.74      4.11 o 
   0  17  12      205.15      181.61      7.47 o 
   1  17  12      204.29      204.87     11.53 o 
   2  17  12       51.27       52.60      3.95 o 
  -1  18  12      234.67      227.91     14.85 o 
   0  18  12       32.25       33.79      3.63 o 
   1  18  12      244.06      236.56     12.60 o 
   1   0  13        9.66        7.66      2.75 o 
   2   0  13       21.81       28.75      3.76 o 
   3   0  13       22.63       27.21      2.87 o 
   4   0  13      721.64      734.07      5.35 o 
   5   0  13      180.97      155.79      3.53 o 
  -5   1  13      268.76      302.48      6.13 o 
  -4   1  13      749.21      768.11      9.58 o 
  -3   1  13     1164.15     1185.43      8.46 o 
  -2   1  13      377.64      384.36      7.64 o 
  -1   1  13       19.75       23.12      2.62 o 
   0   1  13     2016.73     1979.74     36.66 o 
   1   1  13       28.68       35.73      4.33 o 
   2   1  13      408.37      417.14      8.75 o 
   3   1  13     1133.26     1175.44      5.78 o 
   4   1  13      717.87      755.85      7.22 o 
   5   1  13      234.32      254.49      4.88 o 
  -5   2  13      577.00      657.24      8.47 o 
  -4   2  13      171.01      196.43      3.42 o 
  -3   2  13      336.13      339.94      4.38 o 
  -2   2  13      808.93      817.46     10.57 o 
  -1   2  13      135.59      138.34      3.16 o 
   0   2  13      472.27      458.11      6.85 o 
   1   2  13      156.07      167.50      4.36 o 
   2   2  13      699.83      717.58      6.34 o 
   3   2  13      225.29      220.14      3.76 o 
   4   2  13      189.78      221.00      3.83 o 
   5   2  13      600.92      654.21      9.78 o 
  -5   3  13       51.79       46.89      2.57 o 
  -4   3  13      984.69     1060.60      6.92 o 
  -3   3  13      987.89      945.56     10.22 o 
  -2   3  13      315.07      309.14      5.71 o 
  -1   3  13      843.34      809.37      6.25 o 
   0   3  13       82.31       70.94      4.39 o 
   1   3  13      864.78      875.48      9.85 o 
   2   3  13      343.82      347.73      4.70 o 
   3   3  13     1120.71     1118.90     11.52 o 
   4   3  13      915.49      994.41     12.25 o 
   5   3  13       40.68       33.20      2.89 o 
  -5   4  13      104.58      105.72      3.05 o 
  -4   4  13      338.16      337.17      5.86 o 
  -3   4  13      470.69      445.02      5.75 o 
  -2   4  13      690.44      694.52      7.85 o 
  -1   4  13       25.09       21.73      2.74 o 
   0   4  13     2264.69     2140.78     12.46 o 
   1   4  13       28.72       25.03      4.73 o 
   2   4  13      638.99      672.99      7.57 o 
   3   4  13      423.46      414.94      4.65 o 
   4   4  13      352.60      348.40      5.69 o 
   5   4  13       94.38       90.71      2.83 o 
  -5   5  13       38.99       42.58      2.69 o 
  -4   5  13      111.47      112.78      3.28 o 
  -3   5  13     1217.50     1190.13     13.31 o 
  -2   5  13      149.44      142.20      2.99 o 
  -1   5  13     1246.55     1294.20     10.80 o 
   0   5  13      136.63      135.94      6.56 o 
   1   5  13     1130.01     1236.54     14.35 o 
   2   5  13      125.95      125.45      2.96 o 
   3   5  13     1162.48     1160.65     11.79 o 
   4   5  13       71.85       77.42      3.03 o 
   5   5  13       26.37       26.20      2.79 o 
  -5   6  13      199.72      226.69      4.40 o 
  -4   6  13      454.24      475.38      4.84 o 
  -3   6  13      269.24      274.91      4.89 o 
  -2   6  13     2943.69     2943.67     32.13 o 
  -1   6  13      193.73      178.77      4.39 o 
   0   6  13     1216.62     1181.71     23.40 o 
   1   6  13      219.50      214.10      3.47 o 
   2   6  13     3064.94     3197.84     16.38 o 
   3   6  13      301.81      332.42      5.93 o 
   4   6  13      404.91      431.33      6.83 o 
   5   6  13      216.32      209.12      3.40 o 
  -5   7  13       91.24       91.32      5.22 o 
  -4   7  13      227.12      221.51      4.44 o 
  -3   7  13      949.68      994.98     12.48 o 
  -2   7  13      222.26      196.83      3.80 o 
  -1   7  13      969.14      949.69     13.66 o 
   0   7  13     4776.51     4586.51     59.23 o 
   1   7  13     1082.19     1149.18     14.27 o 
   2   7  13      285.34      273.70      4.97 o 
   3   7  13      929.00      998.47     11.62 o 
   4   7  13      295.97      303.29      4.90 o 
   5   7  13       87.94       88.45      3.26 o 
  -5   8  13      110.31       91.29     15.76 o 
  -4   8  13      333.71      344.62      8.21 o 
  -3   8  13      153.58      163.43      3.73 o 
  -2   8  13     2404.75     2390.82     24.85 o 
  -1   8  13      389.90      356.02      5.74 o 
   0   8  13      499.71      480.57      6.86 o 
   1   8  13      393.79      382.92      5.68 o 
   2   8  13     2310.30     2398.59     17.86 o 
   3   8  13      155.26      164.57      3.35 o 
   4   8  13      368.91      389.10      5.91 o 
   5   8  13       96.25       79.49      5.93 o 
  -5   9  13       21.67       25.16      4.64 o 
  -4   9  13      447.85      448.90      7.94 o 
  -3   9  13      226.14      223.37      4.65 o 
  -2   9  13      226.22      217.88      4.28 o 
  -1   9  13       29.51       27.14      3.36 o 
   0   9  13      322.06      297.99      5.41 o 
   1   9  13       10.52       14.66      2.85 o 
   2   9  13      226.29      234.66      3.61 o 
   3   9  13      242.78      252.83      5.42 o 
   4   9  13      488.22      489.48      8.83 o 
   5   9  13       28.40       33.61      4.09 o 
  -4  10  13      140.84      141.09      3.87 o 
  -3  10  13      126.92      125.35      3.84 o 
  -2  10  13      336.73      333.81      5.22 o 
  -1  10  13      197.04      190.42      3.83 o 
   0  10  13      844.88      845.00     10.60 o 
   1  10  13      152.00      140.20      4.19 o 
   2  10  13      417.36      440.75      7.30 o 
   3  10  13      136.18      133.26      3.38 o 
   4  10  13      124.75      119.84      3.48 o 
  -4  11  13      674.00      737.22     18.26 o 
  -3  11  13      200.27      193.51      5.13 o 
  -2  11  13      476.95      446.90      7.12 o 
  -1  11  13      732.36      682.07      8.37 o 
   0  11  13      490.84      472.63      8.20 o 
   1  11  13      553.59      534.82     10.35 o 
   2  11  13      485.34      470.61      8.98 o 
   3  11  13      261.65      265.40      4.77 o 
   4  11  13      676.79      711.35     15.33 o 
  -4  12  13        3.93        4.12      3.15 o 
  -3  12  13      163.40      158.90      4.42 o 
  -2  12  13      307.55      291.17      6.63 o 
  -1  12  13      198.39      197.19      5.26 o 
   0  12  13        3.97        9.33      3.67 o 
   1  12  13      171.09      173.50      5.01 o 
   2  12  13      327.49      314.50      7.00 o 
   3  12  13      144.13      137.43      4.36 o 
   4  12  13        7.07        7.57      3.44 o 
  -4  13  13      100.74       80.48      4.07 o 
  -3  13  13      420.08      420.13     13.53 o 
  -2  13  13       61.86       66.83      3.76 o 
  -1  13  13      199.28      202.75      6.55 o 
   0  13  13      191.93      193.39      6.23 o 
   1  13  13      202.78      216.56      5.04 o 
   2  13  13       77.46       84.28      4.18 o 
   3  13  13      425.82      467.08     10.20 o 
   4  13  13       82.57       73.02      6.98 o 
  -3  14  13      118.42      129.43      6.33 o 
  -2  14  13      158.62      151.51      5.95 o 
  -1  14  13       93.68      104.42      5.09 o 
   0  14  13      119.76      114.08      4.55 o 
   1  14  13      119.81      132.87      5.35 o 
   2  14  13      174.48      186.53      4.69 o 
   3  14  13       98.18      117.45      4.25 o 
  -3  15  13     1231.52     1340.73     81.35 o 
  -2  15  13      255.49      258.56     11.83 o 
  -1  15  13      728.24      772.52     11.76 o 
   0  15  13      960.49      975.54     23.21 o 
   1  15  13      749.79      774.61     13.57 o 
   2  15  13      310.80      330.15     13.70 o 
   3  15  13     1260.27     1506.06     22.54 o 
  -2  16  13      660.76      704.55     33.07 o 
  -1  16  13       47.74       43.68      3.91 o 
   0  16  13       81.99       81.39      5.91 o 
   1  16  13       59.45       50.34      3.33 o 
   2  16  13      611.61      598.82     34.90 o 
  -2  17  13       28.88       28.27      2.68 o 
  -1  17  13      356.92      366.30     12.49 o 
   0  17  13       43.90       39.84      3.88 o 
   1  17  13      401.85      379.76     21.18 o 
   2  17  13       28.96       28.75      4.11 o 
   0  18  13      465.94      391.24      5.79 o 
   0   0  14      336.88      288.26     14.22 o 
   1   0  14     2162.23     2278.23     23.17 o 
   2   0  14      442.21      448.44      5.87 o 
   3   0  14       73.76       84.68      3.18 o 
   4   0  14      339.71      354.03      4.46 o 
   5   0  14      249.14      268.12      3.51 o 
  -5   1  14      328.58      367.78      4.51 o 
  -4   1  14      515.30      575.19      4.90 o 
  -3   1  14      453.55      465.14      5.01 o 
  -2   1  14      173.91      188.11      3.70 o 
  -1   1  14     1611.53     1656.16     22.48 o 
   0   1  14     1185.78     1071.60     25.45 o 
   1   1  14     1772.22     1869.81     21.54 o 
   2   1  14      149.61      161.08      3.55 o 
   3   1  14      411.77      433.20      4.55 o 
   4   1  14      478.73      532.86      5.01 o 
   5   1  14      285.63      297.38      4.56 o 
  -5   2  14       69.62       71.55      2.66 o 
  -4   2  14      111.22      113.67      3.45 o 
  -3   2  14      281.30      281.12      3.89 o 
  -2   2  14     1693.12     1775.97     19.81 o 
  -1   2  14      374.46      373.13      5.11 o 
   0   2  14      281.51      263.40      7.51 o 
   1   2  14      435.09      463.28      7.34 o 
   2   2  14     1754.39     1855.17     19.85 o 
   3   2  14      254.54      251.21      3.76 o 
   4   2  14      146.77      154.75      3.75 o 
   5   2  14       67.99       64.79      2.37 o 
  -5   3  14      252.21      277.87      5.31 o 
  -4   3  14      241.48      253.20      4.51 o 
  -3   3  14      183.25      186.70      3.73 o 
  -2   3  14      173.38      171.76      3.14 o 
  -1   3  14     2019.02     2030.86     14.90 o 
   0   3  14     1026.00     1011.56     12.69 o 
   1   3  14     1735.62     1803.38     15.95 o 
   2   3  14      116.88      122.09      2.80 o 
   3   3  14      162.41      161.21      3.36 o 
   4   3  14      295.83      300.26      5.14 o 
   5   3  14      249.43      263.05      3.99 o 
  -5   4  14       69.33       76.01      2.66 o 
  -4   4  14      358.83      373.89      4.02 o 
  -3   4  14      179.37      163.58      3.30 o 
  -2   4  14     1157.69     1190.44     11.85 o 
  -1   4  14      302.87      298.33      5.30 o 
   0   4  14      114.48      128.30      6.44 o 
   1   4  14      308.01      324.13      5.39 o 
   2   4  14     1284.93     1393.44      9.08 o 
   3   4  14      172.17      156.16      3.08 o 
   4   4  14      348.92      362.17      4.56 o 
   5   4  14       64.28       60.61      2.61 o 
  -5   5  14      646.49      723.34      9.79 o 
  -4   5  14      486.03      498.00      4.10 o 
  -3   5  14      205.56      200.42      3.75 o 
  -2   5  14     1062.01     1048.88      9.42 o 
  -1   5  14     1971.09     1961.62     22.77 o 
   0   5  14      843.07      847.89      6.61 o 
   1   5  14     1773.26     1818.71     21.51 o 
   2   5  14     1052.55     1090.31      9.83 o 
   3   5  14      252.02      259.18      5.53 o 
   4   5  14      506.60      520.82      7.95 o 
   5   5  14      640.81      635.74     11.39 o 
  -5   6  14       19.18       19.86      3.74 o 
  -4   6  14      223.89      220.83      3.63 o 
  -3   6  14       51.29       47.92      3.19 o 
  -2   6  14      102.43       94.76      3.04 o 
  -1   6  14       38.09       44.02      2.85 o 
   0   6  14      194.95      205.57      4.35 o 
   1   6  14       54.41       65.82      3.01 o 
   2   6  14       94.76       96.45      2.88 o 
   3   6  14       86.14       82.15      2.90 o 
   4   6  14      203.69      199.14      3.09 o 
   5   6  14       20.19       22.86      3.17 o 
  -5   7  14     1060.99     1036.57     57.36 o 
  -4   7  14      507.66      529.40      5.12 o 
  -3   7  14      132.02      137.71      3.35 o 
  -2   7  14      150.98      140.93      3.45 o 
  -1   7  14      377.66      366.90      5.26 o 
   0   7  14      808.56      759.67     10.91 o 
   1   7  14      385.18      392.13      6.15 o 
   2   7  14      173.99      175.79      3.22 o 
   3   7  14      132.91      141.38      4.27 o 
   4   7  14      471.30      490.85      7.06 o 
   5   7  14     1080.60     1014.19     42.93 o 
  -4   8  14        9.23       11.96      3.40 o 
  -3   8  14      277.14      277.09      5.51 o 
  -2   8  14       66.66       74.63      3.64 o 
  -1   8  14      744.62      699.17     12.92 o 
   0   8  14      190.14      202.80      4.73 o 
   1   8  14      777.62      754.24      9.41 o 
   2   8  14       83.82      102.54      2.98 o 
   3   8  14      287.46      297.44      5.35 o 
   4   8  14        8.76        9.60      2.34 o 
  -4   9  14      488.97      509.31     11.27 o 
  -3   9  14      490.88      492.03      5.77 o 
  -2   9  14      131.04      119.82      3.94 o 
  -1   9  14     2167.58     2145.40     28.60 o 
   0   9  14     2236.37     2200.68     23.46 o 
   1   9  14     2474.36     2488.06     28.39 o 
   2   9  14      140.26      135.41      3.00 o 
   3   9  14      491.76      507.06      8.10 o 
   4   9  14      435.83      462.38      8.68 o 
  -4  10  14      110.19      129.24      4.97 o 
  -3  10  14      453.09      453.63      6.28 o 
  -2  10  14       58.15       57.99      3.81 o 
  -1  10  14      116.39      105.79      3.83 o 
   0  10  14        0.88        3.72      3.67 o 
   1  10  14      156.98      158.83      4.30 o 
   2  10  14       62.29       57.72      3.21 o 
   3  10  14      463.23      469.93      6.14 o 
   4  10  14      113.41      120.09      3.14 o 
  -4  11  14      318.35      321.12     17.54 o 
  -3  11  14      314.94      312.66      6.17 o 
  -2  11  14        8.08       11.03      3.57 o 
  -1  11  14       89.15       72.01      4.03 o 
   0  11  14      897.79      923.56     13.53 o 
   1  11  14       72.33       61.93      4.13 o 
   2  11  14        2.91        8.21      3.47 o 
   3  11  14      301.12      305.27      5.25 o 
   4  11  14      288.86      273.11     12.97 o 
  -4  12  14       18.39       20.58      3.54 o 
  -3  12  14       78.31       79.66      4.56 o 
  -2  12  14     1020.60     1000.73     22.22 o 
  -1  12  14      602.32      595.46      7.93 o 
   0  12  14      182.25      179.98      4.45 o 
   1  12  14      578.10      575.53     11.76 o 
   2  12  14     1071.84     1144.64      8.37 o 
   3  12  14       93.88       95.54      4.11 o 
   4  12  14       12.42       15.49      5.33 o 
  -3  13  14      163.81      156.52      6.78 o 
  -2  13  14      769.90      763.63     21.39 o 
  -1  13  14      293.82      309.36      5.65 o 
   0  13  14     1826.06     1913.65     28.44 o 
   1  13  14      269.82      276.15      5.97 o 
   2  13  14      763.96      806.40     16.56 o 
   3  13  14      172.90      179.56      8.56 o 
  -3  14  14       99.21       87.92      6.41 o 
  -2  14  14       36.07       40.70      4.01 o 
  -1  14  14      457.91      466.58     10.98 o 
   0  14  14       88.04       85.93      4.31 o 
   1  14  14      480.11      491.81     11.87 o 
   2  14  14       36.72       41.75      3.39 o 
   3  14  14       87.94       87.64      6.11 o 
  -2  15  14       73.42       65.72      3.82 o 
  -1  15  14       71.61       63.13      5.00 o 
   0  15  14       16.40       14.20      3.54 o 
   1  15  14       71.38       66.07      3.91 o 
   2  15  14       61.92       57.41      3.08 o 
  -2  16  14       14.32       11.32      2.90 o 
  -1  16  14        5.77        3.24      3.15 o 
   0  16  14        0.10        4.36      3.27 o 
   1  16  14        3.22        4.45      2.74 o 
   2  16  14       16.66        8.86      3.75 o 
  -1  17  14      504.06      439.83     26.72 o 
   0  17  14       31.09       28.05      3.10 o 
   1  17  14      472.46      410.88     26.62 o 
   1   0  15     1543.23     1649.41     17.14 o 
   2   0  15       12.82       16.41      2.78 o 
   3   0  15      724.91      694.66      7.23 o 
   4   0  15        5.17        6.02      2.77 o 
   5   0  15      189.43      197.44      4.85 o 
  -5   1  15      462.99      479.79      6.02 o 
  -4   1  15       61.54       52.68      2.98 o 
  -3   1  15      149.42      156.13      3.51 o 
  -2   1  15      384.38      435.87      4.19 o 
  -1   1  15     2150.28     2152.04     17.53 o 
   0   1  15     1597.87     1607.20     26.33 o 
   1   1  15     2163.59     2207.42     24.18 o 
   2   1  15      407.05      465.46      4.66 o 
   3   1  15      206.27      221.00      3.69 o 
   4   1  15       41.70       38.05      2.97 o 
   5   1  15      485.98      510.70      3.79 o 
  -5   2  15      305.32      296.54      3.51 o 
  -4   2  15      584.31      630.71      7.25 o 
  -3   2  15      161.58      150.24      3.45 o 
  -2   2  15      220.70      248.22      3.50 o 
  -1   2  15      598.40      593.57      6.65 o 
   0   2  15      905.67      933.67      8.70 o 
   1   2  15      619.82      660.57      5.61 o 
   2   2  15      170.61      198.30      3.19 o 
   3   2  15      126.03      122.16      3.51 o 
   4   2  15      579.55      632.19      5.36 o 
   5   2  15      341.03      330.29      3.59 o 
  -5   3  15      437.46      486.30      5.78 o 
  -4   3  15      706.05      747.69      9.52 o 
  -3   3  15      103.43      108.00      3.11 o 
  -2   3  15      936.37      947.95      8.75 o 
  -1   3  15     3902.33     3804.81     39.65 o 
   0   3  15     2673.30     2581.30     17.83 o 
   1   3  15     3915.43     3917.55     45.99 o 
   2   3  15      918.87      943.61      7.58 o 
   3   3  15      104.71      122.52      3.50 o 
   4   3  15      679.64      729.36      7.31 o 
   5   3  15      454.06      470.04      4.34 o 
  -5   4  15      223.78      199.33      7.31 o 
  -4   4  15      318.21      334.12      5.98 o 
  -3   4  15      880.75      883.54      9.26 o 
  -2   4  15       61.24       53.14      2.84 o 
  -1   4  15     1425.99     1413.31      9.83 o 
   0   4  15     5002.46     5042.69     51.74 o 
   1   4  15     1357.30     1377.52     14.22 o 
   2   4  15       64.68       59.33      2.80 o 
   3   4  15      903.25      927.79     10.48 o 
   4   4  15      345.10      357.16      5.53 o 
   5   4  15      214.89      177.09      9.99 o 
  -5   5  15      109.79       85.99      8.89 o 
  -4   5  15      501.53      527.56      6.47 o 
  -3   5  15      600.02      614.46      7.97 o 
  -2   5  15      717.05      684.78      6.51 o 
  -1   5  15     1898.68     1852.38     17.50 o 
   0   5  15      418.94      404.33      4.67 o 
   1   5  15     1782.21     1813.71     20.74 o 
   2   5  15      738.71      741.16      6.22 o 
   3   5  15      583.72      612.14      9.28 o 
   4   5  15      540.80      568.85      9.10 o 
   5   5  15      110.93      107.57      7.87 o 
  -5   6  15      670.41      580.71     10.71 o 
  -4   6  15      314.03      318.33      7.00 o 
  -3   6  15       19.43       20.80      3.26 o 
  -2   6  15      482.41      460.82      6.68 o 
  -1   6  15     1086.63     1062.47      9.87 o 
   0   6  15      659.24      641.75      5.77 o 
   1   6  15     1079.31     1091.16     14.01 o 
   2   6  15      498.88      509.51      6.65 o 
   3   6  15       31.13       29.18      2.67 o 
   4   6  15      346.96      348.94      8.59 o 
   5   6  15      654.82      552.69     41.86 o 
  -4   7  15      533.88      544.10      8.11 o 
  -3   7  15      407.95      403.40      7.84 o 
  -2   7  15     1293.54     1222.67     12.76 o 
  -1   7  15     1198.08     1166.55     13.01 o 
   0   7  15      766.95      676.81     12.20 o 
   1   7  15     1271.99     1272.68     14.54 o 
   2   7  15     1257.94     1257.53     10.30 o 
   3   7  15      321.92      339.12      6.61 o 
   4   7  15      523.23      547.11     11.51 o 
  -4   8  15       63.55       60.90      3.10 o 
  -3   8  15      122.80      105.39      3.53 o 
  -2   8  15        2.28        6.70      3.44 o 
  -1   8  15     1617.76     1613.39     28.60 o 
   0   8  15     1246.19     1268.07     17.16 o 
   1   8  15     1626.49     1639.42     20.07 o 
   2   8  15        0.08        4.00      2.79 o 
   3   8  15      119.31      112.96      3.74 o 
   4   8  15       88.11       85.92      3.37 o 
  -4   9  15      122.09      127.29      4.33 o 
  -3   9  15      111.63      111.65      3.76 o 
  -2   9  15      154.36      152.97      4.30 o 
  -1   9  15     1203.47     1196.11     18.74 o 
   0   9  15        4.95        7.58      3.40 o 
   1   9  15     1198.49     1220.03     18.24 o 
   2   9  15      130.37      140.34      3.62 o 
   3   9  15      136.12      143.01      3.31 o 
   4   9  15      133.28      132.10      4.43 o 
  -4  10  15      178.13      176.04     16.45 o 
  -3  10  15      311.14      315.39     10.72 o 
  -2  10  15      372.11      367.32      9.13 o 
  -1  10  15      210.21      199.92      4.48 o 
   0  10  15      371.73      372.84      5.96 o 
   1  10  15      203.75      208.45      4.66 o 
   2  10  15      314.62      316.47      4.51 o 
   3  10  15      327.25      349.52      6.31 o 
   4  10  15      174.20      171.38      9.07 o 
  -4  11  15      140.91      136.30      9.92 o 
  -3  11  15      114.20      121.39      4.98 o 
  -2  11  15       85.44       87.45      4.68 o 
  -1  11  15     2215.84     2164.02     27.11 o 
   0  11  15      142.67      147.24      4.12 o 
   1  11  15     2067.82     2085.04     19.75 o 
   2  11  15       76.85       79.48      4.05 o 
   3  11  15      159.81      179.59      4.34 o 
   4  11  15      122.10      137.10      6.33 o 
  -3  12  15      107.95      109.21      5.23 o 
  -2  12  15       39.64       39.32      3.90 o 
  -1  12  15       16.07       17.71      3.59 o 
   0  12  15      703.10      708.03     12.81 o 
   1  12  15       27.78       26.81      3.62 o 
   2  12  15       50.81       53.65      3.63 o 
   3  12  15      106.09      114.60      5.72 o 
  -3  13  15       12.48       14.32      4.42 o 
  -2  13  15        9.50       11.56      3.78 o 
  -1  13  15      295.34      279.30      5.07 o 
   0  13  15      128.49      122.84      4.38 o 
   1  13  15      261.51      249.80      5.81 o 
   2  13  15        8.87       11.99      3.10 o 
   3  13  15       15.97       16.15      3.05 o 
  -3  14  15       24.51       20.79      3.30 o 
  -2  14  15      383.36      350.50     20.66 o 
  -1  14  15      325.75      316.96     10.19 o 
   0  14  15      335.43      334.89      6.35 o 
   1  14  15      288.32      290.58      6.43 o 
   2  14  15      401.71      407.25     11.83 o 
   3  14  15       30.68       27.54      3.70 o 
  -2  15  15      200.57      190.28     12.24 o 
  -1  15  15       96.32       87.32      4.71 o 
   0  15  15     1646.78     1632.72     36.58 o 
   1  15  15       84.01       82.01      3.35 o 
   2  15  15      178.05      161.02     12.85 o 
  -1  16  15      196.53      179.22      9.66 o 
   0  16  15      930.22      876.84     22.42 o 
   1  16  15      193.81      183.70     15.09 o 
   0   0  16       46.97       52.62      6.93 o 
   1   0  16       23.12       25.63      2.99 o 
   2   0  16      775.66      762.97     10.99 o 
   3   0  16      988.22     1072.53      6.70 o 
   4   0  16       37.13       41.69      2.79 o 
   5   0  16      289.33      279.44      9.17 o 
  -5   1  16       21.91       24.67      5.41 o 
  -4   1  16      574.37      581.50      7.91 o 
  -3   1  16      397.74      402.19      4.29 o 
  -2   1  16     2423.09     2491.18     18.41 o 
  -1   1  16      404.82      420.18      7.21 o 
   0   1  16      710.68      694.68      7.27 o 
   1   1  16      435.85      452.03      5.96 o 
   2   1  16     2273.68     2351.26     16.99 o 
   3   1  16      411.00      413.57      4.69 o 
   4   1  16      517.94      532.23      7.60 o 
   5   1  16       24.60       30.16      7.97 o 
  -5   2  16        9.66       10.28      4.93 o 
  -4   2  16      572.33      597.23      6.71 o 
  -3   2  16       89.48       95.14      3.04 o 
  -2   2  16      124.50      137.67      3.33 o 
  -1   2  16      483.55      485.23      6.36 o 
   0   2  16     2466.54     2412.28     11.50 o 
   1   2  16      460.69      476.58      5.31 o 
   2   2  16      118.08      134.34      4.12 o 
   3   2  16      104.89      114.02      3.28 o 
   4   2  16      529.82      537.79      4.51 o 
   5   2  16       10.20       12.82      4.01 o 
  -5   3  16      517.07      457.63     33.60 o 
  -4   3  16      278.68      294.40      4.72 o 
  -3   3  16      319.64      326.86      4.92 o 
  -2   3  16      556.03      543.46      6.36 o 
  -1   3  16     3155.83     3089.40     32.24 o 
   0   3  16      104.64      114.20      3.89 o 
   1   3  16     3411.73     3457.23     41.79 o 
   2   3  16      603.57      616.51      6.62 o 
   3   3  16      262.12      277.85      3.78 o 
   4   3  16      278.56      297.02      4.11 o 
   5   3  16      496.32      479.48     43.04 o 
  -5   4  16      151.61      143.46      5.11 o 
  -4   4  16      886.14     1005.89     11.75 o 
  -3   4  16      131.07      127.55      3.21 o 
  -2   4  16       15.59       17.25      2.77 o 
  -1   4  16       71.99       63.61      3.10 o 
   0   4  16       29.68       25.43      3.74 o 
   1   4  16       73.68       68.44      3.98 o 
   2   4  16        9.92       15.39      2.43 o 
   3   4  16      106.47      108.80      3.05 o 
   4   4  16      837.36      959.45     13.05 o 
   5   4  16      142.63      120.85     15.22 o 
  -4   5  16      573.47      633.26      8.55 o 
  -3   5  16      763.67      775.91      8.49 o 
  -2   5  16      197.16      192.46      3.60 o 
  -1   5  16     2139.26     2021.38     20.41 o 
   0   5  16      336.79      322.61      4.98 o 
   1   5  16     2172.20     2139.06     23.58 o 
   2   5  16      203.11      203.66      3.16 o 
   3   5  16      780.69      841.71     11.10 o 
   4   5  16      567.38      610.81      4.89 o 
  -4   6  16      589.36      616.33      8.00 o 
  -3   6  16      235.99      223.64      4.16 o 
  -2   6  16       45.15       37.88      3.25 o 
  -1   6  16      753.81      726.66     10.35 o 
   0   6  16      752.28      751.92      7.35 o 
   1   6  16      807.26      785.45     11.51 o 
   2   6  16       61.60       58.81      3.05 o 
   3   6  16      223.24      224.35      3.53 o 
   4   6  16      596.94      623.95     10.43 o 
  -4   7  16       84.58       88.85      4.11 o 
  -3   7  16      713.83      685.14      7.38 o 
  -2   7  16      858.07      809.78     12.60 o 
  -1   7  16      894.64      844.64     12.63 o 
   0   7  16      458.75      438.79     11.43 o 
   1   7  16      850.80      814.10     10.69 o 
   2   7  16      877.66      865.95     12.72 o 
   3   7  16      729.05      729.91      9.88 o 
   4   7  16       98.96      103.34      3.53 o 
  -4   8  16      522.30      569.25     21.33 o 
  -3   8  16      145.93      131.92      4.84 o 
  -2   8  16      112.09      111.97      4.37 o 
  -1   8  16      110.09       99.67      4.18 o 
   0   8  16      111.14      106.66      3.64 o 
   1   8  16      127.72      119.12      4.02 o 
   2   8  16      124.36      140.17      3.43 o 
   3   8  16      151.96      155.96      3.50 o 
   4   8  16      531.83      556.65     21.31 o 
  -4   9  16      561.54      559.80     26.19 o 
  -3   9  16      107.47      108.60      5.98 o 
  -2   9  16     1120.46     1091.69     12.47 o 
  -1   9  16      524.09      490.18      8.79 o 
   0   9  16     1794.85     1805.81     23.75 o 
   1   9  16      460.49      441.46      7.59 o 
   2   9  16      998.67     1006.51     12.57 o 
   3   9  16       95.90      105.75      3.78 o 
   4   9  16      539.14      555.81     47.43 o 
  -4  10  16      327.74      316.39     13.68 o 
  -3  10  16       47.42       61.79      4.14 o 
  -2  10  16       52.78       48.62      4.15 o 
  -1  10  16      291.18      264.97      6.37 o 
   0  10  16     1571.27     1601.66     19.61 o 
   1  10  16      300.85      299.75      5.11 o 
   2  10  16       45.27       42.50      3.09 o 
   3  10  16       48.50       49.58      3.27 o 
   4  10  16      289.18      246.34     21.76 o 
  -3  11  16      167.74      165.16      8.20 o 
  -2  11  16      964.61      945.85     17.71 o 
  -1  11  16      382.21      374.71     10.92 o 
   0  11  16        0.48        4.20      3.42 o 
   1  11  16      493.44      509.54      6.22 o 
   2  11  16      965.45      980.51     19.45 o 
   3  11  16      171.74      165.79      6.73 o 
  -3  12  16       37.69       37.37      3.23 o 
  -2  12  16      288.85      299.14      8.82 o 
  -1  12  16      133.09      128.95      3.99 o 
   0  12  16      618.68      636.05     14.65 o 
   1  12  16      147.72      143.72      4.40 o 
   2  12  16      299.08      313.84      9.20 o 
   3  12  16       41.51       41.22      2.98 o 
  -3  13  16      266.44      232.56     21.51 o 
  -2  13  16      457.74      415.03     24.07 o 
  -1  13  16      304.24      305.47      7.99 o 
   0  13  16       17.29       18.02      3.81 o 
   1  13  16      291.48      299.63      8.94 o 
   2  13  16      468.90      441.48     11.27 o 
   3  13  16      204.64      194.14     15.96 o 
  -2  14  16      399.48      408.02     26.20 o 
  -1  14  16      536.03      505.93     25.82 o 
   0  14  16       58.33       39.54      3.27 o 
   1  14  16      579.11      538.27     14.11 o 
   2  14  16      411.42      407.80     13.63 o 
  -1  15  16      368.67      349.60     21.35 o 
   0  15  16      216.52      209.88     12.30 o 
   1  15  16      405.13      387.64     12.97 o 
   0  16  16      153.62      124.01      4.99 o 
   1   0  17       73.56       75.27      4.55 o 
   2   0  17       63.70       79.29      2.93 o 
   3   0  17      438.10      514.47      4.23 o 
   4   0  17      462.38      522.50      8.49 o 
  -4   1  17       76.09       83.59      2.90 o 
  -3   1  17     1272.56     1360.78      7.80 o 
  -2   1  17      677.69      679.79      4.76 o 
  -1   1  17     1310.27     1310.74     15.21 o 
   0   1  17      187.53      174.22      4.87 o 
   1   1  17     1288.09     1302.96     16.90 o 
   2   1  17      653.23      664.68      6.90 o 
   3   1  17     1244.10     1325.96     10.94 o 
   4   1  17       62.31       60.48      2.77 o 
  -4   2  17      208.93      228.97      3.81 o 
  -3   2  17      218.98      222.35      3.40 o 
  -2   2  17      253.69      259.39      3.63 o 
  -1   2  17      831.78      804.73     14.32 o 
   0   2  17      300.88      285.16      6.38 o 
   1   2  17      761.73      763.82     10.21 o 
   2   2  17      226.25      228.13      4.63 o 
   3   2  17      242.04      256.09      3.36 o 
   4   2  17      188.56      209.11      3.25 o 
  -4   3  17      126.46      145.91      3.52 o 
  -3   3  17      320.14      322.02      4.20 o 
  -2   3  17     2232.30     2194.04     18.01 o 
  -1   3  17      389.77      379.22      8.84 o 
   0   3  17      246.70      252.95      6.54 o 
   1   3  17      346.46      352.94      4.96 o 
   2   3  17     2132.93     2138.17     20.83 o 
   3   3  17      290.11      308.31      3.98 o 
   4   3  17      124.37      139.15      3.09 o 
  -4   4  17      184.14      184.88      3.67 o 
  -3   4  17      701.54      740.94      9.43 o 
  -2   4  17      287.07      290.13      6.92 o 
  -1   4  17      538.41      489.24      9.45 o 
   0   4  17      161.33      165.78      5.83 o 
   1   4  17      574.24      544.99     10.25 o 
   2   4  17      293.97      303.12      3.83 o 
   3   4  17      714.47      783.11      9.66 o 
   4   4  17      187.94      190.59      3.06 o 
  -4   5  17       84.92       83.65      3.26 o 
  -3   5  17      200.91      186.56      5.58 o 
  -2   5  17     2599.97     2510.94     27.72 o 
  -1   5  17      333.09      329.63      8.89 o 
   0   5  17       37.40       36.37      3.91 o 
   1   5  17      316.78      308.78      5.89 o 
   2   5  17     2555.92     2569.73     29.00 o 
   3   5  17      247.26      243.17      4.33 o 
   4   5  17       82.13       83.18      2.71 o 
  -4   6  17        2.49        6.14      3.04 o 
  -3   6  17      770.85      815.24     10.46 o 
  -2   6  17      160.36      142.56      4.60 o 
  -1   6  17      572.47      527.58      9.18 o 
   0   6  17      476.47      466.16     11.85 o 
   1   6  17      564.91      545.72      7.14 o 
   2   6  17      171.17      168.38      3.70 o 
   3   6  17      819.32      847.72     13.56 o 
   4   6  17        2.51        4.73      2.29 o 
  -4   7  17        0.56       -0.20      3.31 o 
  -3   7  17       62.78       59.18      3.88 o 
  -2   7  17      822.16      840.12     16.09 o 
  -1   7  17      498.60      486.78      8.61 o 
   0   7  17      390.29      392.46      7.44 o 
   1   7  17      478.09      468.82      6.76 o 
   2   7  17      828.43      886.07     10.51 o 
   3   7  17       63.01       62.86      3.19 o 
   4   7  17        2.95        5.87      2.96 o 
  -4   8  17      102.19      118.42      6.47 o 
  -3   8  17     1076.28     1068.70     22.71 o 
  -2   8  17       33.78       33.73      4.06 o 
  -1   8  17      349.47      342.89      5.98 o 
   0   8  17       66.77       64.48      3.70 o 
   1   8  17      301.82      312.50      4.55 o 
   2   8  17       23.92       21.93      3.23 o 
   3   8  17     1108.90     1122.86     20.25 o 
   4   8  17      121.73      151.45     15.39 o 
  -4   9  17       28.86       22.46      3.47 o 
  -3   9  17      631.05      671.57     26.60 o 
  -2   9  17      232.26      230.11      4.16 o 
  -1   9  17      152.12      140.83      4.02 o 
   0   9  17        9.42       17.86      3.36 o 
   1   9  17      164.66      159.91      4.09 o 
   2   9  17      231.54      238.12      3.84 o 
   3   9  17      601.49      648.53     20.00 o 
   4   9  17       26.38       22.42      3.68 o 
  -3  10  17      140.80      135.71      6.04 o 
  -2  10  17      268.33      270.48      8.44 o 
  -1  10  17      514.09      493.54      9.64 o 
   0  10  17       35.43       31.55      3.45 o 
   1  10  17      567.59      584.21      8.46 o 
   2  10  17      246.36      246.58      6.40 o 
   3  10  17      141.20      140.76      4.67 o 
  -3  11  17      492.05      472.92     18.87 o 
  -2  11  17       47.68       51.93      3.63 o 
  -1  11  17      310.49      280.86      5.71 o 
   0  11  17       17.51       15.44      3.53 o 
   1  11  17      324.21      302.22      7.43 o 
   2  11  17       52.45       56.67      3.16 o 
   3  11  17      431.85      438.54     13.04 o 
  -3  12  17       37.05       38.23      3.53 o 
  -2  12  17       39.36       40.37      3.96 o 
  -1  12  17       47.16       41.72      3.75 o 
   0  12  17       36.15       28.96      3.73 o 
   1  12  17       47.69       39.62      3.29 o 
   2  12  17       47.36       41.80      3.15 o 
   3  12  17       45.87       46.69      2.74 o 
  -2  13  17      831.48      812.11     31.80 o 
  -1  13  17      102.86       90.41      5.45 o 
   0  13  17       18.44       17.62      3.19 o 
   1  13  17       92.00       83.18      5.14 o 
   2  13  17      757.04      755.47     23.88 o 
  -2  14  17       75.27       59.64      4.74 o 
  -1  14  17      297.47      254.13     30.12 o 
   0  14  17      156.88      127.58      4.11 o 
   1  14  17      291.16      268.61     10.07 o 
   2  14  17       66.69       59.00      3.84 o 
  -1  15  17      252.49      206.21     24.83 o 
   0  15  17      165.09      150.18      7.62 o 
   1  15  17      252.39      200.00      7.59 o 
   0   0  18     9751.38     9888.94     33.97 o 
   1   0  18      152.34      129.35      4.34 o 
   2   0  18       65.80       69.34      3.28 o 
   3   0  18      534.80      550.86      5.94 o 
   4   0  18       82.58       83.64      2.75 o 
  -4   1  18      261.08      301.60      4.05 o 
  -3   1  18      315.28      296.76      4.30 o 
  -2   1  18      204.00      189.59      4.64 o 
  -1   1  18      843.74      822.85     14.76 o 
   0   1  18       73.11       80.12      5.56 o 
   1   1  18      918.40      902.34      8.12 o 
   2   1  18      240.19      244.53      4.97 o 
   3   1  18      327.62      317.51      4.04 o 
   4   1  18      241.95      281.23      5.23 o 
  -4   2  18       54.38       50.01      2.92 o 
  -3   2  18      524.07      527.25      8.37 o 
  -2   2  18      376.59      403.93      4.90 o 
  -1   2  18      100.89       99.62      4.92 o 
   0   2  18      194.71      196.44      4.62 o 
   1   2  18       74.17       73.15      3.92 o 
   2   2  18      341.01      367.69      6.38 o 
   3   2  18      586.72      612.70      4.72 o 
   4   2  18       74.03       69.94      2.59 o 
  -4   3  18      200.66      226.20      4.41 o 
  -3   3  18      110.02      105.36      3.33 o 
  -2   3  18      285.69      304.79      4.46 o 
  -1   3  18      168.25      156.55      5.65 o 
   0   3  18     1095.53     1020.00     20.37 o 
   1   3  18      218.86      224.53      5.22 o 
   2   3  18      296.30      312.27      4.83 o 
   3   3  18       54.35       58.59      2.83 o 
   4   3  18      202.33      221.86      4.18 o 
  -4   4  18       28.33       24.73      3.40 o 
  -3   4  18      289.15      267.34      6.32 o 
  -2   4  18       17.02       18.09      3.09 o 
  -1   4  18      808.92      784.36     18.01 o 
   0   4  18       11.16       15.07      4.05 o 
   1   4  18      844.40      833.16     13.15 o 
   2   4  18       22.84       26.33      2.68 o 
   3   4  18      302.99      298.77      5.15 o 
   4   4  18       35.19       31.72      2.90 o 
  -4   5  18      247.26      260.12      7.31 o 
  -3   5  18      246.86      244.90      5.28 o 
  -2   5  18       31.85       27.69      2.99 o 
  -1   5  18       17.51       18.95      5.05 o 
   0   5  18       51.54       46.70      3.64 o 
   1   5  18       24.32       25.17      4.01 o 
   2   5  18       27.62       32.60      3.13 o 
   3   5  18      277.83      277.67      4.55 o 
   4   5  18      231.09      266.51     13.48 o 
  -4   6  18      311.29      298.65      8.42 o 
  -3   6  18      199.38      208.08      4.88 o 
  -2   6  18      567.74      585.12     11.53 o 
  -1   6  18      194.42      173.18      4.99 o 
   0   6  18        0.73        4.10      3.55 o 
   1   6  18      165.48      145.06      4.24 o 
   2   6  18      634.81      669.91     10.17 o 
   3   6  18      192.14      209.34      5.73 o 
   4   6  18      277.79      294.24      6.99 o 
  -4   7  18      230.65      254.05      7.46 o 
  -3   7  18      673.98      689.74     16.27 o 
  -2   7  18      154.36      150.32      5.38 o 
  -1   7  18      432.20      442.14      6.59 o 
   0   7  18      268.23      256.74      4.47 o 
   1   7  18      417.51      426.00      6.59 o 
   2   7  18      144.37      137.89      4.79 o 
   3   7  18      654.83      676.83     13.34 o 
   4   7  18      229.90      273.26     18.42 o 
  -3   8  18      215.33      224.88      8.04 o 
  -2   8  18      108.05      100.80      4.04 o 
  -1   8  18      273.13      258.35      6.33 o 
   0   8  18     1428.62     1387.38     14.75 o 
   1   8  18      267.75      267.55      6.34 o 
   2   8  18      120.65      117.45      3.53 o 
   3   8  18      190.36      191.35      6.47 o 
  -3   9  18      139.21      159.36      4.97 o 
  -2   9  18       49.79       46.02      3.40 o 
  -1   9  18      361.11      355.19      8.39 o 
   0   9  18       43.75       39.31      4.16 o 
   1   9  18      386.25      381.82      7.43 o 
   2   9  18       46.87       43.83      3.03 o 
   3   9  18      123.49      132.10      6.02 o 
  -3  10  18      347.85      357.49     17.72 o 
  -2  10  18      127.85      123.86      4.30 o 
  -1  10  18       29.88       27.19      3.56 o 
   0  10  18      158.87      145.42      6.92 o 
   1  10  18       15.07       17.28      3.08 o 
   2  10  18      192.26      193.48      3.63 o 
   3  10  18      388.00      389.79     12.39 o 
  -3  11  18      385.72      359.90     24.10 o 
  -2  11  18      325.50      347.55     11.82 o 
  -1  11  18      308.24      297.27     13.98 o 
   0  11  18      419.06      377.45     14.70 o 
   1  11  18      341.57      328.84      9.86 o 
   2  11  18      323.34      364.88      6.60 o 
   3  11  18      315.50      274.08     14.26 o 
  -2  12  18       94.88       97.71      6.73 o 
  -1  12  18      186.69      168.38      9.58 o 
   0  12  18      555.99      530.13     16.79 o 
   1  12  18      167.51      156.87      5.70 o 
   2  12  18      101.47      101.49      5.81 o 
  -2  13  18       15.87       28.67     11.94 o 
  -1  13  18      230.30      206.62     21.19 o 
   0  13  18       90.52       72.32      4.03 o 
   1  13  18      231.41      207.78      5.96 o 
   2  13  18       18.67       19.57      3.69 o 
  -1  14  18       23.21       19.26      3.11 o 
   0  14  18      503.14      457.23      8.01 o 
   1  14  18       17.66       15.36      3.04 o 
   1   0  19      246.75      283.89      4.87 o 
   2   0  19      372.90      377.80      7.52 o 
   3   0  19       48.52       47.12      2.91 o 
   4   0  19       86.15       83.14      5.15 o 
  -4   1  19      179.12      193.60      6.75 o 
  -3   1  19      228.65      237.00      5.14 o 
  -2   1  19      130.07      136.60      4.51 o 
  -1   1  19       80.46       84.46      4.65 o 
   0   1  19      186.97      186.38      6.62 o 
   1   1  19      139.52      148.32      4.23 o 
   2   1  19      161.52      174.26      3.70 o 
   3   1  19      228.64      245.38      6.31 o 
   4   1  19      176.36      205.33      6.16 o 
  -4   2  19      186.24      184.88      7.07 o 
  -3   2  19      382.50      386.64      7.31 o 
  -2   2  19      120.50      125.02      4.30 o 
  -1   2  19      853.16      830.61     16.49 o 
   0   2  19       22.09       30.94      4.64 o 
   1   2  19      866.75      873.31     14.28 o 
   2   2  19      119.32      132.18      3.81 o 
   3   2  19      384.31      393.03      9.22 o 
   4   2  19      183.99      209.66      6.17 o 
  -4   3  19      599.98      614.27     10.32 o 
  -3   3  19      192.80      173.13      5.84 o 
  -2   3  19      106.66       91.36      3.80 o 
  -1   3  19       43.81       37.44      4.34 o 
   0   3  19     1046.65     1024.64     14.85 o 
   1   3  19       32.83       34.51      3.94 o 
   2   3  19      128.55      119.15      4.12 o 
   3   3  19      174.88      163.90      5.37 o 
   4   3  19      615.55      671.35     21.51 o 
  -4   4  19       40.93       40.28      3.97 o 
  -3   4  19      233.64      216.79      8.21 o 
  -2   4  19      206.24      200.94      7.68 o 
  -1   4  19     1191.35     1201.71     37.19 o 
   0   4  19      373.11      366.56      5.66 o 
   1   4  19     1171.49     1236.44     27.36 o 
   2   4  19      209.00      215.44      5.95 o 
   3   4  19      214.50      214.66      6.47 o 
   4   4  19       42.86       42.79      4.18 o 
  -4   5  19      660.73      669.64     28.49 o 
  -3   5  19        5.65        3.33      4.01 o 
  -2   5  19       54.50       54.78      4.28 o 
  -1   5  19      283.39      278.84      7.38 o 
   0   5  19     1992.15     1862.63     35.36 o 
   1   5  19      261.22      261.79      5.40 o 
   2   5  19       62.00       64.93      3.51 o 
   3   5  19        3.08        3.13      2.92 o 
   4   5  19      650.30      688.79     25.69 o 
  -3   6  19      127.83      123.20      4.46 o 
  -2   6  19      107.61       99.29      5.25 o 
  -1   6  19      505.20      511.67     13.19 o 
   0   6  19     1376.30     1371.72     13.71 o 
   1   6  19      524.99      550.92     11.74 o 
   2   6  19      100.10       99.00      4.10 o 
   3   6  19      136.47      130.43      5.58 o 
  -3   7  19       37.75       35.89      4.85 o 
  -2   7  19      700.00      696.50     11.46 o 
  -1   7  19       55.16       58.62      4.66 o 
   0   7  19      236.71      225.70      4.72 o 
   1   7  19       45.70       46.12      3.85 o 
   2   7  19      709.59      713.12     20.15 o 
   3   7  19       36.13       40.85      3.27 o 
  -3   8  19        0.26        2.92      4.44 o 
  -2   8  19      119.55      123.17      5.12 o 
  -1   8  19      400.89      401.75     10.61 o 
   0   8  19      462.21      469.35      9.09 o 
   1   8  19      380.22      393.05      6.22 o 
   2   8  19      133.73      139.03      3.83 o 
   3   8  19        0.24       -0.86      2.93 o 
  -3   9  19       27.39       25.66      4.50 o 
  -2   9  19        3.33        2.61      3.21 o 
  -1   9  19        0.44       -0.87      3.84 o 
   0   9  19     2366.79     2337.87     55.32 o 
   1   9  19        8.14        8.82      3.25 o 
   2   9  19       13.38        9.85      2.69 o 
   3   9  19       36.31       35.45      2.83 o 
  -2  10  19      130.65      131.76      8.14 o 
  -1  10  19       26.76       22.29      3.90 o 
   0  10  19        0.23        7.31      3.61 o 
   1  10  19       42.20       39.99      3.23 o 
   2  10  19      116.88      108.87      3.68 o 
  -2  11  19       81.91       87.08      8.42 o 
  -1  11  19       21.93       22.13      3.80 o 
   0  11  19      314.87      290.21      5.20 o 
   1  11  19       25.81       23.41      3.16 o 
   2  11  19       77.35       78.29      4.35 o 
  -2  12  19      102.05      120.12      6.57 o 
  -1  12  19      190.46      190.02     16.70 o 
   0  12  19       71.17       63.37      3.51 o 
   1  12  19      176.88      159.30      7.54 o 
   2  12  19      114.04      105.89      3.69 o 
  -1  13  19      366.20      337.92     47.06 o 
   0  13  19       96.15       91.74      6.52 o 
   1  13  19      343.75      259.20     14.76 o 
   0   0  20      961.07     1000.50     12.03 o 
   1   0  20        9.05       14.43      3.73 o 
   2   0  20       53.15       49.51      4.03 o 
   3   0  20       34.10       33.89      3.19 o 
  -3   1  20      490.28      532.13     16.77 o 
  -2   1  20       19.15       23.26      3.61 o 
  -1   1  20      764.67      739.36     17.72 o 
   0   1  20     1920.99     1844.95     19.39 o 
   1   1  20      772.85      767.85     12.40 o 
   2   1  20       22.97       25.61      3.56 o 
   3   1  20      456.54      513.47     17.18 o 
  -3   2  20      206.93      221.68      9.46 o 
  -2   2  20      392.15      402.77     11.74 o 
  -1   2  20      383.78      388.67     10.89 o 
   0   2  20        0.98        7.78      4.86 o 
   1   2  20      428.11      446.84      7.07 o 
   2   2  20      440.52      457.01     12.61 o 
   3   2  20      217.02      239.90      9.54 o 
  -3   3  20      122.14      136.66      5.88 o 
  -2   3  20      130.25      134.97      8.57 o 
  -1   3  20       45.85       40.37      5.25 o 
   0   3  20     1959.41     1969.59     32.39 o 
   1   3  20       42.59       36.32      4.67 o 
   2   3  20       86.88       91.18      3.67 o 
   3   3  20      114.14      134.69      6.08 o 
  -3   4  20      188.38      209.91     11.49 o 
  -2   4  20      250.15      238.61      8.44 o 
  -1   4  20      683.31      694.98     12.42 o 
   0   4  20       10.36       15.56      4.63 o 
   1   4  20      656.50      645.18     11.14 o 
   2   4  20      220.51      225.01      6.17 o 
   3   4  20      181.44      208.12      6.94 o 
  -3   5  20      108.16      119.39      5.15 o 
  -2   5  20      140.60      150.07     10.23 o 
  -1   5  20      143.56      127.98      5.29 o 
   0   5  20        0.81        3.19      4.57 o 
   1   5  20      155.49      143.95      4.38 o 
   2   5  20      156.56      154.59      4.73 o 
   3   5  20      121.59      142.65      6.58 o 
  -3   6  20      106.99      128.44      5.59 o 
  -2   6  20      251.93      253.51      6.63 o 
  -1   6  20       88.68       82.24      4.95 o 
   0   6  20        1.28        5.97      3.93 o 
   1   6  20       99.81       94.42      3.90 o 
   2   6  20      266.46      269.88      7.97 o 
   3   6  20       83.27       95.62      7.61 o 
  -3   7  20      383.30      347.36      9.40 o 
  -2   7  20        7.78        9.72      5.21 o 
  -1   7  20     1012.17      946.33     19.00 o 
   0   7  20      100.66       86.36      3.70 o 
   1   7  20      982.76      939.66     21.86 o 
   2   7  20        8.52       10.86      2.76 o 
   3   7  20      426.98      378.64     23.36 o 
  -3   8  20      144.64      149.02      7.20 o 
  -2   8  20       44.21       34.13      4.22 o 
  -1   8  20      164.56      169.62      9.67 o 
   0   8  20      593.13      549.14     16.55 o 
   1   8  20      172.77      175.85      4.66 o 
   2   8  20       51.68       43.72      2.88 o 
   3   8  20      170.78      168.35      7.57 o 
  -2   9  20       59.45       56.29      5.09 o 
  -1   9  20       38.74       47.42      3.86 o 
   0   9  20     1080.08     1025.57     33.76 o 
   1   9  20       61.92       62.95      3.27 o 
   2   9  20       71.57       62.69      3.49 o 
  -2  10  20       22.66       23.26      4.37 o 
  -1  10  20      687.18      684.06     30.30 o 
   0  10  20      179.42      171.05      5.25 o 
   1  10  20      691.40      676.88     22.81 o 
   2  10  20       23.89       24.47      3.71 o 
  -1  11  20       86.93       82.55      6.15 o 
   0  11  20      907.52      840.49     49.57 o 
   1  11  20      123.14      119.72      7.01 o 
  -1  12  20      224.98      170.71     15.35 o 
   0  12  20      145.52      143.63      5.55 o 
   1  12  20      217.08      174.41      4.23 o 
   1   0  21       16.15       24.19      4.87 o 
   2   0  21       27.33       35.09      3.68 o 
   3   0  21      129.15      154.57      6.21 o 
  -3   1  21      495.38      492.02     26.33 o 
  -2   1  21      100.32      115.91      7.35 o 
  -1   1  21     1097.71     1045.08     35.38 o 
   0   1  21      305.76      286.22      7.89 o 
   1   1  21     1013.20     1005.17     25.23 o 
   2   1  21      101.60      109.75      4.78 o 
   3   1  21      458.53      483.96     26.43 o 
  -3   2  21       17.33       24.70      3.72 o 
  -2   2  21      115.78      115.31      4.96 o 
  -1   2  21       62.78       63.99      4.73 o 
   0   2  21      168.68      162.70      6.71 o 
   1   2  21       66.78       61.83      4.49 o 
   2   2  21      125.30      116.57      5.38 o 
   3   2  21       23.61       27.06      3.07 o 
  -3   3  21      524.47      533.14     16.97 o 
  -2   3  21     1221.18     1174.17     45.27 o 
  -1   3  21      151.64      139.78      5.44 o 
   0   3  21      170.67      167.05      5.91 o 
   1   3  21      154.30      138.64      4.38 o 
   2   3  21     1258.69     1328.83     34.59 o 
   3   3  21      538.25      576.70     27.29 o 
  -3   4  21      484.48      477.37     11.11 o 
  -2   4  21      288.06      294.12      9.38 o 
  -1   4  21      179.31      191.59      5.96 o 
   0   4  21      522.39      501.90      8.53 o 
   1   4  21      169.19      173.20      9.16 o 
   2   4  21      269.96      288.25     12.28 o 
   3   4  21      475.80      486.63     16.61 o 
  -3   5  21      513.04      491.60     14.40 o 
  -2   5  21     2024.40     2045.73     56.52 o 
  -1   5  21      656.20      622.85     13.46 o 
   0   5  21      685.05      659.25     11.42 o 
   1   5  21      727.40      667.00     16.92 o 
   2   5  21     2046.17     2117.54     55.45 o 
   3   5  21      504.41      486.43     24.77 o 
  -2   6  21       74.29       71.13      4.93 o 
  -1   6  21      317.74      299.43      5.98 o 
   0   6  21     1556.08     1565.56     30.72 o 
   1   6  21      318.92      297.79     10.42 o 
   2   6  21       74.74       70.42      3.03 o 
  -2   7  21      166.42      158.06      9.59 o 
  -1   7  21      892.03      850.05     30.83 o 
   0   7  21        3.19        7.21      4.13 o 
   1   7  21      910.04      871.87     25.22 o 
   2   7  21      160.52      156.16      3.75 o 
  -2   8  21      109.67       84.77      6.00 o 
  -1   8  21      106.35       93.61      6.88 o 
   0   8  21       99.07      105.85      4.77 o 
   1   8  21      135.33      130.08      3.81 o 
   2   8  21       86.65       69.82      3.04 o 
  -2   9  21      242.45      231.47     11.11 o 
  -1   9  21      125.25      102.11     11.61 o 
   0   9  21      294.95      236.06     12.64 o 
   1   9  21      119.65       95.36      5.67 o 
   2   9  21      213.78      189.30      9.68 o 
  -1  10  21       64.82       61.80      5.53 o 
   0  10  21       41.78       27.10      3.61 o 
   1  10  21       51.15       36.80      5.25 o 
   0  11  21       24.59       17.89      3.72 o 
   0   0  22      901.37      838.29     38.89 o 
   1   0  22      401.36      442.83     17.22 o 
   2   0  22        4.57        8.81      3.67 o 
   3   0  22      228.18      252.86      4.99 o 
  -3   1  22       71.05       73.64      7.81 o 
  -2   1  22      475.80      508.31     16.89 o 
  -1   1  22       23.50       26.39      4.55 o 
   0   1  22      284.97      255.99     10.33 o 
   1   1  22       16.82       20.10      5.04 o 
   2   1  22      516.51      543.78     16.69 o 
   3   1  22       58.30       64.00      6.53 o 
  -2   2  22       86.28       95.50      5.67 o 
  -1   2  22      461.00      473.63     25.98 o 
   0   2  22        1.80        6.49      4.18 o 
   1   2  22      522.34      559.09     39.00 o 
   2   2  22       88.12      100.02      5.18 o 
  -2   3  22      454.57      480.12      7.12 o 
  -1   3  22      238.51      221.33      5.46 o 
   0   3  22        4.89        4.12      4.55 o 
   1   3  22      236.80      235.73     25.90 o 
   2   3  22      420.29      435.00     20.86 o 
  -2   4  22       32.63       28.43      4.80 o 
  -1   4  22      379.09      394.54      7.17 o 
   0   4  22       15.14       13.93      4.21 o 
   1   4  22      354.55      347.96     18.56 o 
   2   4  22       32.58       26.71      3.31 o 
  -2   5  22      135.44      130.90      6.59 o 
  -1   5  22      466.23      473.29     10.46 o 
   0   5  22       15.31        7.63      4.18 o 
   1   5  22      441.66      428.62     16.04 o 
   2   5  22      128.16      124.68      6.12 o 
  -2   6  22       32.09       36.55      4.64 o 
  -1   6  22      161.42      166.36      6.91 o 
   0   6  22       31.23       27.38      4.46 o 
   1   6  22      149.98      150.97      8.51 o 
   2   6  22       43.89       42.77      3.15 o 
  -2   7  22      689.59      665.99     32.10 o 
  -1   7  22      673.48      604.82     21.83 o 
   0   7  22        3.30       10.28      3.87 o 
   1   7  22      660.16      605.09     25.74 o 
   2   7  22      706.48      639.94     19.85 o 
  -1   8  22      113.86       96.44     12.27 o 
   0   8  22      814.98      774.79     66.52 o 
   1   8  22       92.44       80.35      8.56 o 
  -1   9  22      126.87      114.88      9.52 o 
   0   9  22       51.90       53.32      5.87 o 
   1   9  22      126.54       97.62      3.76 o 
   1   0  23       83.43       89.56      5.24 o 
   2   0  23       66.44       66.40      4.67 o 
  -2   1  23      212.71      199.03      9.53 o 
  -1   1  23      310.95      331.71      7.17 o 
   0   1  23       13.69       14.97      4.67 o 
   1   1  23      338.82      350.20     15.40 o 
   2   1  23      229.13      224.92     20.22 o 
  -2   2  23      451.30      456.39     22.97 o 
  -1   2  23       27.72       24.17      3.87 o 
   0   2  23        1.11        4.71      3.77 o 
   1   2  23       27.33       30.05      4.74 o 
   2   2  23      425.27      449.96     18.97 o 
  -2   3  23      125.09      113.11      4.67 o 
  -1   3  23      650.03      662.37     24.64 o 
   0   3  23      297.41      305.63     11.86 o 
   1   3  23      755.57      791.85     30.65 o 
   2   3  23      132.18      130.07      7.02 o 
  -2   4  23       91.41       86.21      6.30 o 
  -1   4  23      112.02      108.30      4.94 o 
   0   4  23     1833.74     1672.72     70.34 o 
   1   4  23      129.38      129.56      4.40 o 
   2   4  23       88.75       97.15      7.90 o 
  -1   5  23      430.50      385.07     17.83 o 
   0   5  23      231.45      219.59     12.07 o 
   1   5  23      405.72      369.85      7.82 o 
  -1   6  23      104.68       70.75      7.10 o 
   0   6  23      436.25      354.62     21.81 o 
   1   6  23       91.53       81.23      4.23 o 
   0   7  23      582.30      569.96      8.96 o 
   0   0  24     1116.27     1167.06     17.69 o 
   1   0  24      326.97      283.24     21.30 o 
  -1   1  24      559.02      500.17     32.81 o 
   0   1  24     1013.70      805.99     51.06 o 
   1   1  24      505.32      433.62     36.17 o 
  -1   2  24      539.55      492.16     26.96 o 
   0   2  24      815.67      841.15      9.67 o 
   1   2  24      604.53      534.70     38.59 o 
  -1   3  24      424.39      389.17     29.83 o 
   0   3  24       20.41       22.07      3.67 o 
   1   3  24      402.99      386.27     21.97 o 
   0   4  24      179.96      155.44      7.87 o 
                                                 
